# Supplementary material for: Ubiquitin-dependent proteolysis of KNL2 driven by APC/CCDC20 is critical for centromere integrity and mitotic fidelity
Source: Plant Cell. 2025 Jun 25;37(7):koaf164. doi: 10.1093/plcell/koaf164 (PMC12231567; doi:10.1093/plcell/koaf164)
Supplement: koaf164_Supplementary_Data [file koaf164_supplementary_data.zip]

Archive with 3 entries (3 files):
- Supplementary Data.pdf
- Supplementary Dataset S1.xlsx
- Supplementary Dataset S2.xlsx
