# Supplementary material for: Ubiquitin-dependent proteolysis of KNL2 driven by APC/CCDC20 is critical for centromere integrity and mitotic fidelity
Source: Plant Cell. 2025 Jun 25;37(7):koaf164. doi: 10.1093/plcell/koaf164 (PMC12231567; doi:10.1093/plcell/koaf164)
Supplement: koaf164_Supplementary_Data [file koaf164_supplementary_data.zip › Supplementary Dataset S1.xlsx]

## Sheet: IP-MS of CeKNL2
Supplementary Dataset S1. Proteins identified by immunoprecipitation-mass spectrometry (IP-MS) of KNL-2 in C. elegans
#queryIndex	queryItem	stringId	preferredName	annotation
1	K06A5.4	6239.K06A5.4.1	knl-2	Kinetochore null protein 2; Required for the recruitment of hcp-3, hcp-4, knl-1, bub-1 and lin-53 to kinetochores, kinetochore assembly, chromosome condensation and chromosome segregation in meiosis and mitosis.
2	H19N07.2a	6239.H19N07.2k.1	math-33	Ubiquitin carboxyl-terminal hydrolase 7; Hydrolase that deubiquitinates target proteins.
3	T16G12.5	6239.T16G12.5.1	ekl-6	Uncharacterized protein.
4	Y47G6A.28	6239.Y47G6A.28.1	tag-63	Uncharacterized protein.
5	F58A4.3	6239.F58A4.3.1	hcp-3	Histone H3-like centromeric protein hcp-3; Histone H3-like variant which exclusively replaces conventional H3 in the nucleosome core of centromeric chromatin at the inner plate of the kinetochore. Required for recruitment and assembly of kinetochore proteins, mitotic progression and chromosome segregation. May serve as an epigenetic mark that propagates centromere identity through replication and…
6	F31D4.3	6239.F31D4.3.1	fkb-6	Peptidylprolyl isomerase.
7	Y39A1C.3	6239.Y39A1C.3.1	cey-4	CSP domain-containing protein.
8	T12D8.8	6239.T12D8.8.2	hip-1	TPR_REGION domain-containing protein.
9	C42D4.1	6239.C42D4.1.2	C42D4.1	DUF148 domain-containing protein.
10	Y75B12B.5	6239.Y75B12B.5.1	cyn-3	Peptidyl-prolyl cis-trans isomerase 3; PPIases accelerate the folding of proteins. It catalyzes the cis-trans isomerization of proline imidic peptide bonds in oligopeptides.
11	F18A1.5	6239.F18A1.5.1	rpa-1	Probable replication factor A 73 kDa subunit; As part of the heterotrimeric replication protein A complex (RPA/RP-A), binds and stabilizes single-stranded DNA intermediates, that form during DNA replication or upon DNA stress. It prevents their reannealing and in parallel, recruits and activates different proteins and complexes involved in DNA metabolism. Thereby, it plays an essential role both …
12	Y111B2A.18	6239.Y111B2A.18.3	rsp-3	Probable splicing factor, arginine/serine-rich 3; Plays an essential role in embryogenesis.
13	K09B11.9a	6239.K09B11.9a.1	uso-1	USO1 (Yeast transport protein) homolog.
14	Y92C3B.2a	6239.Y92C3B.2a.1	uaf-1	Splicing factor U2AF 65 kDa subunit; Necessary for the splicing of pre-mRNA. Binds to the polypyrimidine tract of introns early during spliceosome assembly (By similarity).
15	K11H12.2	6239.K11H12.2.1	rpl-15	60S ribosomal protein L15; Belongs to the eukaryotic ribosomal protein eL15 family.
16	Y106G6H.2a	6239.Y106G6H.2a.2	pab-1	Polyadenylate-binding protein; Binds the poly(A) tail of mRNA. Belongs to the polyadenylate-binding protein type-1 family.
17	F25H2.11	6239.F25H2.11.1	tct-1	Translationally-controlled tumor protein homolog; Involved in calcium binding and microtubule stabilization. Belongs to the TCTP family.
18	Y24D9A.4	6239.Y24D9A.4a.1	rpl-7A	60S ribosomal protein L7a; Belongs to the eukaryotic ribosomal protein eL8 family.
19	Y18D10A.17	6239.Y18D10A.17.1	car-1	Cytokinesis, Apoptosis, RNA-associated.
20	C53H9.1	6239.C53H9.1.1	rpl-27	60S ribosomal protein L27; Component of the large ribosomal subunit.
21	W08E12.7	6239.W08E12.7.1	W08E12.7	Peptidase_M24 domain-containing protein.
22	Y57A10A.31	6239.Y57A10A.31.1	Y57A10A.31	RING-type domain-containing protein.
23	F11A10.1a	6239.F11A10.1a.2	lex-1	Tat-binding homolog 7; Thought to form a complex that enhances transcription from repetitive DNA sequences by modulating chromatin structure. Belongs to the AAA ATPase family.
24	F58E10.3a	6239.F58E10.3a.5	ddx-17	DEAD boX helicase homolog; Belongs to the DEAD box helicase family.
25	R09A1.1	6239.R09A1.1a.1	ergo-1	Piwi-like protein ergo-1; Argonaute protein required for gene silencing in the endogenous RNA interference (RNAi) pathway. Involved in the 26G RNAi pathway and associates with both unmethylated and methylated 26G small interfering RNAs (26G- siRNAs), which are a class of 26 nucleotide siRNAs that possess a guanine residue at the 5'-end. Associated 26G-siRNAs are methylated by the methyltransferas…
26	M106.4b	6239.M106.4b.1	gmps-1	Probable GMP synthase [glutamine-hydrolyzing].
27	F37A4.8	6239.F37A4.8.1	isw-1	Chromatin-remodeling complex ATPase chain isw-1; Energy-transducing component of a NURF-like (nucleosome- remodeling factor-like) complex, which would catalyze ATP-dependent nucleosome sliding and facilitate transcription of chromatin (Probable). Involved in vulval cell fates. Belongs to the SNF2/RAD54 helicase family. ISWI subfamily.
28	C28H8.3	6239.C28H8.3.1	C28H8.3	Uncharacterized helicase C28H8.3.
29	B0025.2	6239.B0025.2.1	csn-2	COP9 signalosome complex subunit 2; Essential component of the COP9 signalosome complex (CSN), a complex involved in various cellular and developmental processes. The CSN complex is an essential regulator of the ubiquitin (Ubl) conjugation pathway by mediating the deneddylation of the cullin subunits of the SCF-type E3 ligase complexes, leading to decrease the Ubl ligase activity of SCF. The CSN …
30	Y54F10BM.2	6239.Y54F10BM.2.1	iffb-1	Eukaryotic translation initiation factor eIF5B.
31	H34C03.2a	6239.H34C03.2b.1	H34C03.2	Ubiquitin carboxyl-terminal hydrolase.
32	Y48G8AL.6	6239.Y48G8AL.6.2	smg-2	Regulator of nonsense transcripts 1; RNA-dependent helicase and ATPase required for nonsense- mediated decay (NMD) of mRNAs containing premature stop codons. Is recruited to mRNAs upon translation termination and undergoes a cycle of phosphorylation and dephosphorylation; its phosphorylation appears to be a key step in NMD. The formation of an smg-2-3-4 surveillance complex is believed to activat…
33	M110.4a	6239.M110.4a.1	ifg-1	MIF4G domain-containing protein.
34	C06G3.2	6239.C06G3.2.1	klp-18	Kinesin motor domain-containing protein; Belongs to the TRAFAC class myosin-kinesin ATPase superfamily. Kinesin family.
35	R06F6.1	6239.R06F6.1.1	cdl-1	Histone RNA hairpin-binding protein; Involved in histone pre-mRNA 3' processing. Required for chromosome condensation, progression of cell death and morphogenesis.
36	C25G4.5	6239.C25G4.5.1	dpy-26	Condensin complex subunit dpy-26; Required for both chromosome condensation and segregation and for X-chromosome dosage compensation depending on its binding partners. Member of the condensin I complex, a complex required for conversion of interphase chromatin into mitotic-like condense chromosomes and for proper chromosome segregation in mitosis and meiosis. As a member of the condensin I comple…
37	Y59A8A.1	6239.Y59A8A.1.1	csn-1	COP9 signalosome complex subunit 1; Essential component of the COP9 signalosome complex (CSN), a complex involved in various cellular and developmental processes. The CSN complex is an essential regulator of the ubiquitin (Ubl) conjugation pathway by mediating the deneddylation of the cullin subunits of the SCF-type E3 ligase complexes, leading to decrease the Ubl ligase activity of SCF. The CSN …
38	M04B2.1	6239.M04B2.1.1	mep-1	MOG interacting and ectopic P-granules protein 1; Has a broad role in development, specifically in the genetic pathway SynMuvB that negatively regulates specification of the vulval cell fate. Required for fem-3 3'-UTR-mediated repression in the regulation of the sperm/oocyte switch. Acts by regulating the translation of fem-3 mRNA, by binding to its 3'-UTR.
40	C08B11.3	6239.C08B11.3a.1	swsn-7	SWI/SNF nucleosome remodeling complex component.
41	F56C9.1	6239.F56C9.1.1	gsp-2	Serine/threonine-protein phosphatase PP1-beta; Serine/threonine-protein phosphatase essential for chromosomal dynamics during meiosis and mitosis. During meiosis, promotes chromosomal cohesion and germline immortality via a small RNA- mediated genome silencing pathway. Antagonizes the function of air-2 kinase during meiosis I and mitosis to promote chromatid cohesion and spindle attachment. Depho…
42	R05D11.8	6239.R05D11.8.1	edc-3	DFDF domain-containing protein.
43	T04A8.14	6239.T04A8.14.1	emb-5	Suppressor of Ty 6 homolog; May regulate transcriptional elongation by RNA polymerase II. Required for several aspects of morphogenesis of C.elegans, including regulation of division in the germline and gut and specification of ventral-uterine precursor cell fate; Belongs to the SPT6 family.
44	Y67D8C.5c	6239.Y67D8C.5h.1	eel-1	Enhancer of EfL-1 mutant phenotype.
45	C50F2.3	6239.C50F2.3.1	syf-1	SYF pre-mRNA splicing factor homolog.
46	Y39A1B.3	6239.Y39A1B.3.1	dpy-28	Condensin complex subunit 1; Required for both chromosome condensation and segregation during mitosis and meiosis and X-chromosome dosage compensation depending on its binding partners. Regulatory subunit of the condensin I complex, a complex required for conversion of interphase chromatin into mitotic-like condense chromosomes. The condensin I complex probably introduces positive supercoils into…
47	F38A5.13	6239.F38A5.13.1	dnj-11	DNaJ domain (Prokaryotic heat shock protein).
48	C29E4.4	6239.C29E4.4.1	npp-15	Nuclear pore complex protein 15; Important for early nematode development. Belongs to the nucleoporin Nup133 family.
49	C38D4.3	6239.C38D4.3.1	mel-28	Protein mel-28; Nuclear envelope protein which has essential roles in assembly of nuclear pore complexes and in chromatin maintenance during the cell cycle. Appears to be a stable structural component of the nuclear envelope during interphase. In dividing cells, localizes to kinetochores during early stages of mitosis and then to chromatin during late mitosis. Important for several mitotic proces…
50	T08A11.2	6239.T08A11.2.1	sftb-1	SF3b1 domain-containing protein.
51	K08E4.1	6239.K08E4.1.2	spt-5	Transcription elongation factor SPT5; May function as a component of the DRB sensitivity-inducing factor complex (DSIF complex), which regulates transcription elongation by RNA polymerase II. DSIF may enhance transcriptional pausing at sites proximal to the promoter, which may in turn facilitate the assembly of an elongation competent RNA polymerase II complex. Belongs to the SPT5 family.
52	C15H11.3a	6239.C15H11.3.1	nxf-1	Nuclear RNA export factor 1; Involved in RNA export from the nucleus to the cytoplasm; Belongs to the NXF family.
53	F42A10.1	6239.F42A10.1.3	abcf-3	ABC transporter, class F.
54	T27F2.1	6239.T27F2.1.1	skp-1	Uncharacterized protein T27F2.1.
55	Y38C1AA.2	6239.Y38C1AA.2.1	csn-3	COP9 signalosome complex subunit 3; Component of the COP9 signalosome complex (CSN), a complex involved in various cellular and developmental processes. The CSN complex is an essential regulator of the ubiquitin (Ubl) conjugation pathway by mediating the deneddylation of the cullin subunits of the SCF-type E3 ligase complexes, leading to decrease the Ubl ligase activity of SCF. The CSN complex pl…
56	B0511.10	6239.B0511.10.1	eif-3.E	Eukaryotic translation initiation factor 3 subunit E; Component of the eukaryotic translation initiation factor 3 (eIF-3) complex, which is involved in protein synthesis of a specialized repertoire of mRNAs and, together with other initiation factors, stimulates binding of mRNA and methionyl-tRNAi to the 40S ribosome. The eIF-3 complex specifically targets and initiates translation of a subset of…
57	C13B4.2	6239.C13B4.2.1	usp-14	Ubiquitin carboxyl-terminal hydrolase 14; Proteasome-associated deubiquitinase which releases ubiquitin from the proteasome targeted ubiquitinated proteins. Ensures the regeneration of ubiquitin at the proteasome (By similarity). Belongs to the peptidase C19 family. USP14/UBP6 subfamily.
58	F12F6.1	6239.F12F6.1.1	F12F6.1	Uncharacterized protein.
59	T07D3.7a	6239.T07D3.7a.1	alg-2	Protein argonaute; Belongs to the argonaute family.
60	Y71F9AL.18	6239.Y71F9AL.18a.1	parp-1	Poly [ADP-ribose] polymerase 1; Poly[ADP-ribose] polymerase modifies various nuclear proteins by poly(ADP-ribosyl)ation, a post-translational modification synthesized after DNA damage that appears as an obligatory step in a detection/signaling pathway leading to the reparation of DNA strand breaks and programmed cell death. Involved in protection of the genome against mutations.
61	F20D12.4	6239.F20D12.4.2	czw-1	Centromere/kinetochore protein zw10 homolog; Essential component of the mitotic checkpoint, which prevents cells from prematurely exiting mitosis. Required for the assembly of the dynein-dynactin and mdf-1-mdf-2 complexes onto kinetochores. Its function related to the spindle assembly machinery and kinetochore-microtubule attachments likely depends on its association in the mitotic RZZ complex. T…
62	K02F2.3	6239.K02F2.3.1	teg-4	CPSF_A domain-containing protein.
63	F27D9.5	6239.F27D9.5.2	pcca-1	Propionyl-CoA carboxylase alpha chain, mitochondrial; This is one of the 2 subunits of the biotin-dependent propionyl-CoA carboxylase (PCC), a mitochondrial enzyme involved in the catabolism of odd chain fatty acids, branched-chain amino acids isoleucine, threonine, methionine, and valine and other metabolites. Propionyl-CoA carboxylase catalyzes the carboxylation of propionyl- CoA/propanoyl-CoA …
64	T07A9.6	6239.T07A9.6.1	daf-18	Abnormal dauer formation protein 18; Acts as a dual-specificity protein phosphatase, dephosphorylating tyrosine-, serine- and threonine-phosphorylated proteins (By similarity). Also acts as a lipid phosphatase, removing the phosphate in the D3 position of the inositol ring from phosphatidylinositol 3,4,5-trisphosphate. By dephosphorylating PtdIns(3,4,5)P3 antagonizes PtdIns(3,4,5)P3 production by…
65	F52G2.2a	6239.F52G2.2a.1	rsd-2	RSD-2 domain-containing protein.
66	Y41D4B.19b	6239.Y41D4B.19b.1	npp-8	Nuclear Pore complex Protein.
67	F35G12.8	6239.F35G12.8.2	smc-4	Structural maintenance of chromosomes protein 4; Central component of the condensin I complex, a complex required for conversion of interphase chromatin into mitotic-like condense chromosomes. The condensin I complex introduces positive supercoils into relaxed DNA in the presence of type I topoisomerases. Converts nicked DNA into positive knotted forms in the presence of type II topoisomerases (B…
68	H05C05.1c	6239.H05C05.1c.1	H05C05.1	Uncharacterized protein.
69	F12F6.6	6239.F12F6.6.1	sec-24.1	Yeast SEC homolog.
70	C14B9.4a	6239.C14B9.4b.1	plk-1	Serine/threonine-protein kinase plk-1; Required for oocyte nuclear envelope breakdown before entry of oocyte into spermatheca. In meiotic cells, required for spindle dynamics and probably for spindle attachment to the chromosomes. Zygotic role in the development of the germline and nerve cord. In mitotic cells, plays a role in spindle organization and centrosome maturation. Involved in asymmetric…
71	R04A9.2	6239.R04A9.2.1	nrde-3	Nuclear RNAi defective-3 protein; Transports small interfering RNAs (siRNAs) from the cytoplasm to the nucleus. Required for RNA interference (RNAi) in nuclei. Required for exogenous RNAi-induced H3K27 methylation.
72	Y57A10A.18a	6239.Y57A10A.18c.1	pqn-87	MATH domain-containing protein.
73	F07A11.3	6239.F07A11.3.1	npp-5	Nuclear pore complex protein 5; Involved in kinetochore assembly and chromosome segregation during embryonic mitosis. Required for the localization of the NDC80 complex member him-10, the chromosomal passenger complex component air- 2 and nuclear pore complex proteins npp-23 and npp-15 to kinetochores during metaphase. Required for npp-23 localization to the nuclear envelope during interphase. Re…
74	Y54E10A.9b	6239.Y54E10A.9c.2	vbh-1	Vasa-and Belle-like Helicase; Belongs to the DEAD box helicase family.
75	T14G8.1	6239.T14G8.1.1	chd-3	Chromodomain-helicase-DNA-binding protein 3 homolog; Chromatin-remodeling protein that has a role in notch signaling-dependent vulval cell fate determination. May also have a role in pharyngeal precursor cell specification.
76	F56C9.1	6239.F56C9.1.1	gsp-2	Serine/threonine-protein phosphatase PP1-beta; Serine/threonine-protein phosphatase essential for chromosomal dynamics during meiosis and mitosis. During meiosis, promotes chromosomal cohesion and germline immortality via a small RNA- mediated genome silencing pathway. Antagonizes the function of air-2 kinase during meiosis I and mitosis to promote chromatid cohesion and spindle attachment. Depho…
77	Y41D4B.19b	6239.Y41D4B.19b.1	npp-8	Nuclear Pore complex Protein.
78	Y73B6BL.6a	6239.Y73B6BL.6b.3	sqd-1	Homologous to Drosophila SQD (Squid) protein.
79	R08C7.10a	6239.R08C7.10b.1	wapl-1	Wings apart-like protein homolog 1; Regulator of meiotic chromosome structure and function, playing a role in sister chromatid cohesion, possibly via antagonizing the coh-3/-4 association with axial elements in nuclei during late prophase, cohesin association with chromatin, DNA double strand break repair and polar body positioning following meiotic divisions during oogenesis. Regulates the morph…
80	R06C7.8	6239.R06C7.8.1	bub-1	Mitotic checkpoint serine/threonine-protein kinase bub-1; Serine/threonine-protein kinase essential for spindle- assembly checkpoint signaling. Plays a key role in the recruitment of the checkpoint proteins bub-3, mdf-1 and mdf-2 to unattached kinetochores. mdf-1 recruitment is independent of bub-1 kinase activity. Has a role in the correct kinetochore localization of the spindly-like protein spd…
81	Y37E3.15a	6239.Y37E3.15a.1	npp-13	Nuclear pore protein.
82	F49D11.1	6239.F49D11.1.2	prp-17	WD_REPEATS_REGION domain-containing protein.
83	T26C11.4a	6239.T26C11.4b.1	T26C11.4	Uncharacterized protein.
84	K07C5.8	6239.K07C5.8.1	cash-1	WD_REPEATS_REGION domain-containing protein.
85	T04D1.4	6239.T04D1.4.1	chd-7	Chromodomain and Helicase Domain protein.
86	Y110A7A.17a	6239.Y110A7A.17a.1	mat-1	Cell division cycle protein 27 homolog; Probable component of the anaphase promoting complex/cyclosome (APC/C), a cell cycle-regulated E3 ubiquitin ligase that controls progression through mitosis and the G1 phase of the cell cycle (By similarity). The APC/C complex acts by mediating ubiquitination and subsequent degradation of target proteins (By similarity). Developmental role in early embryoge…
87	F48F7.1a	6239.F48F7.1b.1	alg-1	Protein argonaute; Belongs to the argonaute family.
88	R12E2.3	6239.R12E2.3.1	rpn-8	MPN domain-containing protein.
89	W05G11.6a	6239.W05G11.6a.2	pck-1	PEPCK_GTP domain-containing protein.
90	K04G7.3a	6239.K04G7.3a.2	ogt-1	UDP-N-acetylglucosamine--peptide N-acetylglucosaminyltransferase; Addition of nucleotide-activated sugars directly onto the polypeptide through O-glycosidic linkage with the hydroxyl of serine or threonine.
91	F43G6.9	6239.F43G6.9.1	patr-1	Protein PAT1 homolog 1; RNA-binding protein involved in deadenylation-dependent decapping of mRNAs, leading to the degradation of mRNAs. Acts as a scaffold protein that connects deadenylation and decapping machinery (By similarity); Belongs to the PAT1 family.
92	C14C10.5a	6239.C14C10.5a.1	C14C10.5	Uncharacterized protein.
93	C18E3.7a	6239.C18E3.7c.3	ppw-1	Piwi-like protein; Belongs to the argonaute family.
94	C17H12.1	6239.C17H12.1.1	dyci-1	WD_REPEATS_REGION domain-containing protein.
95	F55C5.8	6239.F55C5.8.1	srpa-68	Probable signal recognition particle subunit SRP68; Signal-recognition-particle assembly has a crucial role in targeting secretory proteins to the rough endoplasmic reticulum membrane. SRP68 binds the 7S RNA, SRP72 binds to this complex subsequently. This ribonucleoprotein complex might interact directly with the docking protein in the ER membrane and possibly participate in the elongation arrest…
96	C29A12.3a	6239.C29A12.3a.1	lig-1	DNA ligase 1; DNA ligase that seals nicks in double-stranded DNA during DNA replication, DNA recombination and DNA repair.
97	C29E4.3a	6239.C29E4.3a.1	ran-2	Ran GTPase-activating protein 2; GTPase system comprising ran-1, ran-2 and ran-3 is essential in nucleocytoplasmic trafficking. Ran-2 is a GTPase activator for the nuclear RAS-related regulatory protein Ran, converting it to the putatively inactive GDP-bound state. Required for correct chromosome alignment and segregation on the metaphase plate.
98	B0205.7	6239.B0205.7.1	kin-3	Casein kinase II subunit alpha; Casein kinases are operationally defined by their preferential utilization of acidic proteins such as caseins as substrates. The alpha chain contains the catalytic site. May participate in Wnt signaling. Modulates two aspects of male mating behavior; response to hermaphrodite contact and vulval location, acting in the same pathway as lov-1 and pkd-2.
99	M88.5a	6239.M88.5c.1	imph-1	IMP Homolog.
100	C56G2.7	6239.C56G2.7b.1	rpn-13	Proteasomal ubiquitin receptor ADRM1 homolog; May function as a proteasomal ubiquitin receptor. May promote the deubiquitinating activity associated with the 26S proteasome. Belongs to the ADRM1 family.
101	T19H12.2	6239.T19H12.2.1	T19H12.2	Acidic leucine-rich nuclear phosphoprotein 32-related protein 2; Belongs to the ANP32 family.
102	C03G5.1	6239.C03G5.1.1	sdha-1	Succinate dehydrogenase [ubiquinone] flavoprotein subunit, mitochondrial; Flavoprotein (FP) subunit of succinate dehydrogenase (SDH) that is involved in complex II of the mitochondrial electron transport chain and is responsible for transferring electrons from succinate to ubiquinone (coenzyme Q); Belongs to the FAD-dependent oxidoreductase 2 family. FRD/SDH subfamily.
103	F17C11.10	6239.F17C11.10.2	ctf-4	Mcl1_mid domain-containing protein.
104	K07C11.2	6239.K07C11.2.2	air-1	Protein kinase domain-containing protein.
105	Y57G11C.3a	6239.Y57G11C.3a.1	Y57G11C.3	Putative 6-phosphogluconolactonase; Hydrolysis of 6-phosphogluconolactone to 6-phosphogluconate. Belongs to the glucosamine/galactosamine-6-phosphate isomerase family. 6-phosphogluconolactonase subfamily.
106	B0261.2a	6239.B0261.2a.1	let-363	Target of rapamycin homolog; Serine/threonine-protein kinase that regulates the mRNA translation machinery, probably by modulating the activity of translation factors such as eIF-4G and eIF-2. It may have some protein kinase activity instead of lipid kinase activity. May play a role in P-granule degradation by autophagy in somatic cells during embryogenesis. Required, during larval development, f…
107	Y53G8AR.9	6239.Y53G8AR.9.1	Y53G8AR.9	Uncharacterized protein.
108	T04A8.7a	6239.T04A8.7a.1	T04A8.7	Aamy domain-containing protein.
109	C03B8.4	6239.C03B8.4.1	lin-13	Zinc finger protein lin-13; Involved in repression of vulval fate, possibly by a tumor suppressor protein Rb-mediated mechanism.
110	Y54G9A.6	6239.Y54G9A.6.1	bub-3	Mitotic checkpoint protein bub-3; Has a dual function in spindle-assembly checkpoint signaling and in promoting the establishment of correct kinetochore-microtubule (K-MT) attachments. Promotes the formation of stable end-on bipolar attachments of chromosomes. Necessary for expression and kinetochore localization of bub-1. Plays a role in synapsis checkpoint signaling inducing apoptosis in respon…
111	F56C9.10b	6239.F56C9.10b.1	F56C9.10	Uncharacterized protein.
112	Y48G8AL.5a	6239.Y48G8AL.5a.1	Y48G8AL.5	SAM_MT_RSMB_NOP domain-containing protein; Belongs to the class I-like SAM-binding methyltransferase superfamily. RsmB/NOP family.
113	T20F5.2	6239.T20F5.2.1	pbs-4	Proteasome subunit beta type-2; The proteasome is a multicatalytic proteinase complex which is characterized by its ability to cleave peptides with Arg, Phe, Tyr, Leu, and Glu adjacent to the leaving group at neutral or slightly basic pH. The proteasome has an ATP-dependent proteolytic activity (By similarity); Belongs to the peptidase T1B family.
114	W03F9.10	6239.W03F9.10.1	sftb-2	PSP domain-containing protein.
115	H20J04.8	6239.H20J04.8.2	mog-2	Probable U2 small nuclear ribonucleoprotein A; This protein is associated with sn-RNP U2. It helps the A' protein to bind stem loop IV of U2 snRNA. Required maternally for early embryonic development and zygotically for germline and somatic development. Has a role in the switch from mitosis to meiosis. Might function in alternative splicing.
116	Y48B6A.3	6239.Y48B6A.3.1	xrn-2	5'-3' exoribonuclease 2 homolog; Possesses 5'->3' exoribonuclease activity. Plays a role in maintenance of steady-state concentration and turnover of microRNAs (miRNA) by degradation of mature miRNA. Degradation role is enhanced when in complex with paxt-1. Partially redundant to xrn-1 in miRNA guide strand degradation. Implicated in differential regulation of mRNAs such as let-7 by controlling t…
117	F44B9.8	6239.F44B9.8.1	F44B9.8	Probable replication factor C subunit 5; The elongation of primed DNA templates by DNA polymerase delta and epsilon requires the action of the accessory proteins proliferating cell nuclear antigen (PCNA) and activator 1.
118	F18C12.2a	6239.F18C12.2a.1	rme-8	J domain-containing protein.
119	K07C5.1	6239.K07C5.1.1	arx-2	Actin-related protein 2; Functions as ATP-binding component of the Arp2/3 complex which is involved in regulation of actin polymerization and together with an activating nucleation-promoting factor (NPF) mediates the formation of branched actin networks. Seems to contact the pointed end of the daughter actin filament (By similarity).
120	Y65B4BL.2a	6239.Y65B4BL.2a.1	deps-1	Uncharacterized protein.
121	ZK177.6	6239.ZK177.6.1	fzy-1	WD repeat-containing protein fzy-1; Plays a role in metaphase-anaphase transition during meiosis I. Required for embryonic anterior-posterior axis formation ; Belongs to the WD repeat CDC20/Fizzy family.
122	C10H11.9	6239.C10H11.9.1	let-502	Rho-associated protein kinase let-502; Negatively regulates mel-11 to relieve the inhibition of mlc- 4, allowing contraction of the circumferentially oriented microfilaments in epidermal cells and thereby regulating myosin II contractility during spermathecal contraction, cleavage furrow contraction in early embryos, and embryonic elongation and morphogenesis. Required for P-cell migration. May a…
123	R13F6.10	6239.R13F6.10.1	cra-1	N-terminal acetyltransferase B complex subunit NAA25 homolog; Non-catalytic subunit of the NatB complex which catalyzes acetylation of the N-terminal methionine residues of proteins beginning with Met-Asp or Met-Glu (By similarity). Required for chromosome organization and arrangement; specifically for assembly of the central region components of the synaptonemal complex onto chromosomes during m…
124	F43G6.8	6239.F43G6.8.1	F43G6.8	RING-type domain-containing protein.
125	T19H12.2	6239.T19H12.2.1	T19H12.2	Acidic leucine-rich nuclear phosphoprotein 32-related protein 2; Belongs to the ANP32 family.
126	K07A1.2	6239.K07A1.2.3	dut-1	Deoxyuridinetriphosphatase.
127	C28D4.3	6239.C28D4.3.2	gln-6	Gln-synt_C domain-containing protein; Belongs to the glutamine synthetase family.
129	F46H5.3a	6239.F46H5.3a.2	F46H5.3	Probable arginine kinase F46H5.3; Belongs to the ATP:guanido phosphotransferase family.
130	Y55F3AM.15	6239.Y55F3AM.15.1	csn-4	COP9 signalosome complex subunit 4; Component of the COP9 signalosome complex (CSN), a complex involved in various cellular and developmental processes. The CSN complex is an essential regulator of the ubiquitin (Ubl) conjugation pathway by mediating the deneddylation of the cullin subunits of the SCF-type E3 ligase complexes, leading to decrease the Ubl ligase activity of SCF. The CSN complex pl…
131	T11G6.8	6239.T11G6.8a.1	rbm-22	RNA Binding Motif protein homolog.
132	R05F9.6	6239.R05F9.6.1	R05F9.6	Uncharacterized protein; Belongs to the phosphohexose mutase family.
133	Y50E8A.4a	6239.Y50E8A.4a.1	unc-61	Septin-type G domain-containing protein; Belongs to the TRAFAC class TrmE-Era-EngA-EngB-Septin-like GTPase superfamily. Septin GTPase family.
134	C18D11.4a	6239.C18D11.4a.2	rsp-8	RRM domain-containing protein.
135	C27H6.2	6239.C27H6.2.1	ruvb-1	RuvB-like 1; Possesses single-stranded DNA-stimulated ATPase and ATP dependent DNA helicase (3' to 5') activity suggesting a role in nuclear processes such as recombination and transcription (By similarity). May participate in several chromatin remodeling complexes that mediate the ATP-dependent exchange of histones and remodel chromatin by shifting nucleosomes (By similarity). Involvement in the…
136	R06C7.7a	6239.R06C7.7b.1	lin-61	Protein lin-61; Synthetic multivulva class B (synMuvB) protein required to repress the induction of vulval development by Ras signaling. Unlike other synMuv proteins it does not associate with the multiprotein DRM complex and the NuRD-like complex. Interaction with methylated histone H3 is essential for vulva development. It has a role in maintaining genome stability.
137	ZK1098.1a	6239.ZK1098.1a.1	ZK1098.1	WW domain-containing protein ZK1098.1.
138	T25B9.9	6239.T25B9.9.1	T25B9.9	6-phosphogluconate dehydrogenase, decarboxylating; Catalyzes the oxidative decarboxylation of 6-phosphogluconate to ribulose 5-phosphate and CO(2), with concomitant reduction of NADP to NADPH.
139	F16A11.3a	6239.F16A11.3d.1	ppfr-1	Serine/threonine-protein phosphatase 4 regulatory subunit 1; Probable regulatory subunit of serine/threonine-protein phosphatase PP4 which may play a role in meiosis and embryonic mitosis. Probably in association with catalytic subunit pph-4.1, regulates microtubule severing during oocyte meiosis II by dephosphorylating and likely activating mei-1, a component of the katanin microtubule severing …
140	F26E4.1	6239.F26E4.1.1	sur-6	Serine/threonine-protein phosphatase 2A regulatory subunit sur-6; Probable regulatory subunit of serine/threonine phosphatase let-92. Together with let-92 and constant regulatory subunit paa-1, positively regulates centriole duplication during early embryonic cell divisions by preventing the degradation of sas-5 and kinase zyg-1. In addition, during vulva development, may play a role with phospha…
141	F48A11.5a	6239.F48A11.5a.1	ubxn-3	UBX domain-containing protein 3; Ubiquitin-binding protein which acts as an adapter for ATPase cdc-48.1 and/or cdc-48.2, conferring substrate specificity. Together with ubxn-1 and ubxn-2, plays a role in hermaphrodite spermatogenesis probably by promoting the degradation of sex determination terminal factor tra-1. During mitosis, ensures the degradation of DNA licensing factor cdt-1 and the disas…
142	Y6D1A.1	6239.Y6D1A.1.1	Y6D1A.1	Uncharacterized protein.
143	B0464.6	6239.B0464.6.2	B0464.6	Uncharacterized protein B0464.6.
144	K10D2.6	6239.K10D2.6.2	emb-8	NADPH--cytochrome P450 reductase; This enzyme is required for electron transfer from NADP to cytochrome P450 in microsomes. It can also provide electron transfer to heme oxygenase and cytochrome B5; In the C-terminal section; belongs to the flavoprotein pyridine nucleotide cytochrome reductase family.
145	F55A12.5	6239.F55A12.5.1	F55A12.5	Uncharacterized protein.
146	C07A9.2	6239.C07A9.2.1	bud-31	Protein BUD31 homolog; Involved in pre-mRNA splicing process.
147	M57.2a	6239.M57.2a.2	M57.2	Uncharacterized protein.
148	F46B6.7	6239.F46B6.7.1	ztf-7	C2H2-type domain-containing protein.
149	F55C5.4	6239.F55C5.4.1	capg-2	CAP-G condensin subunit.
150	F36A2.13	6239.F36A2.13.1	ubr-5	UBR E3 ubiquitin ligase homolog.
151	K11H3.3	6239.K11H3.3.1	K11H3.3	Putative tricarboxylate transport protein, mitochondrial; Transport of citrate across inner mitochondrial membrane. Belongs to the mitochondrial carrier (TC 2.A.29) family.
152	R06A4.4a	6239.R06A4.4c.1	imb-2	Importin N-terminal domain-containing protein.
153	C12D8.10a	6239.C12D8.10b.2	akt-1	Serine/threonine-protein kinase akt-1; Acts downstream of PI3 kinase age-1 and kinase pdk-1 in the daf-2/insulin receptor-like transduction pathway. Phosphorylates Forkhead-related daf-16 and the longevity-promoting skn-1 transcription factors, which inhibits their entry into the nucleus and antagonizes their functions. Has an essential role in regulating developmental arrest at the dauer stage. …
154	K02C4.3	6239.K02C4.3a.1	K02C4.3	Probable ubiquitin carboxyl-terminal hydrolase K02C4.3.
155	C47G2.5a	6239.C47G2.5c.1	saps-1	Serine/threonine-protein phosphatase 6 regulatory subunit; Regulatory subunit of protein phosphatase 6 (PP6) (Probable). In complex with pph-6, promotes actomyosin contractility during cytokinesis by regulating the organization of cortical non-muscle myosin II nmy-2 and thus contributing to correct spindle positioning. Also required for the proper generation of pulling forces on spindle poles dur…
156	F35G12.12	6239.F35G12.12.1	F35G12.12	Uncharacterized protein.
157	T05G5.7a	6239.T05G5.7a.2	rmd-1	Regulator of microtubule dynamics protein 1; Acts in chromosome segregation and organization during mitosis; Belongs to the FAM82/RMD family.
158	Y40B1B.6	6239.Y40B1B.6.1	spr-5	Probable lysine-specific histone demethylase 1; Probable histone demethylase that specifically demethylates 'Lys-4' of histone H3, a specific tag for epigenetic transcriptional activation, thereby acting as a corepressor. Acts by oxidizing the substrate by FAD to generate the corresponding imine that is subsequently hydrolyzed. Demethylates both mono- and di-methylated 'Lys-4' of histone H3 (By s…
159	C54G10.2a	6239.C54G10.2a.1	rfc-1	Replication factor C subunit 1.
160	C34D4.14a	6239.C34D4.14f.1	hecd-1	E3 ubiquitin-protein ligase hecd-1; E3 ubiquitin-protein ligase which accepts ubiquitin from an E2 ubiquitin-conjugating enzyme in the form of a thioester and then directly transfers the ubiquitin to targeted substrates (By similarity). Involved in the ubiquitination and proteasomal-mediated degradation of cytoplasmic and mitochondrial proteins. Positively regulates lin-12 activity in the anchor …
161	K04G7.1	6239.K04G7.1.2	K04G7.1	Integrase_H2C2 domain-containing protein.
162	R06C1.1	6239.R06C1.1.1	hda-3	Histone deacetylase; Belongs to the histone deacetylase family. HD Type 1 subfamily.
163	Y23H5A.3	6239.Y23H5A.3.1	Y23H5A.3	Uncharacterized protein.
164	T01G1.3	6239.T01G1.3.3	sec-31	WD_REPEATS_REGION domain-containing protein.
165	Y63D3A.6b	6239.Y63D3A.6b.2	dnj-29	J domain-containing protein.
166	C06G1.4	6239.C06G1.4.1	ain-1	ALG-1 INteracting protein.
167	C28D4.3	6239.C28D4.3.2	gln-6	Gln-synt_C domain-containing protein; Belongs to the glutamine synthetase family.
168	Y111B2A.22a	6239.Y111B2A.22a.1	ssl-1	Helicase ssl-1; Probable catalytic component of a chromatin-remodeling complex which mediates the ATP-dependent exchange of histone H2A variant H2AV/htz-1 for H2A, leading to transcriptional regulation of selected genes by chromatin remodeling. Involved in foregut development, and may be involved in vulval development. Belongs to the SNF2/RAD54 helicase family. SWR1 subfamily.
169	F57H12.1	6239.F57H12.1.1	arf-3	ADP-ribosylation factor related (20.5 kD) (Arf-3); Belongs to the small GTPase superfamily. Arf family.
170	EEED8.1	6239.EEED8.1.2	tofu-6	Embryonic developmental protein tofu-6; Required maternally for early embryonic cell divisions. May have a role in DNA replication.
171	H26D21.2	6239.H26D21.2.1	msh-2	DNA_MISMATCH_REPAIR_2 domain-containing protein.
172	C41D11.2	6239.C41D11.2.1	eif-3.H	Eukaryotic translation initiation factor 3 subunit H; Component of the eukaryotic translation initiation factor 3 (eIF-3) complex, which is involved in protein synthesis of a specialized repertoire of mRNAs and, together with other initiation factors, stimulates binding of mRNA and methionyl-tRNAi to the 40S ribosome. The eIF-3 complex specifically targets and initiates translation of a subset of…
173	F16B12.6	6239.F16B12.6.1	F16B12.6	Uncharacterized protein.
174	F16B12.6	6239.F16B12.6.1	F16B12.6	Uncharacterized protein.
175	F28B3.8	6239.F28B3.8.1	imb-1	Importin N-terminal domain-containing protein.
176	F58A4.4a	6239.F58A4.4a.1	pri-1	DNA primase small subunit; DNA primase is the polymerase that synthesizes small RNA primers for the Okazaki fragments made during discontinuous DNA replication.
177	Y50D7A.4	6239.Y50D7A.4.1	hpo-29	Uncharacterized protein.
178	T19B4.2	6239.T19B4.2.2	npp-7	Nuclear Pore complex Protein.
179	F16A11.3a	6239.F16A11.3d.1	ppfr-1	Serine/threonine-protein phosphatase 4 regulatory subunit 1; Probable regulatory subunit of serine/threonine-protein phosphatase PP4 which may play a role in meiosis and embryonic mitosis. Probably in association with catalytic subunit pph-4.1, regulates microtubule severing during oocyte meiosis II by dephosphorylating and likely activating mei-1, a component of the katanin microtubule severing …
180	F16A11.3b	6239.F16A11.3d.1	ppfr-1	Serine/threonine-protein phosphatase 4 regulatory subunit 1; Probable regulatory subunit of serine/threonine-protein phosphatase PP4 which may play a role in meiosis and embryonic mitosis. Probably in association with catalytic subunit pph-4.1, regulates microtubule severing during oocyte meiosis II by dephosphorylating and likely activating mei-1, a component of the katanin microtubule severing …
181	F39H11.5	6239.F39H11.5.1	pbs-7	Proteasome subunit beta; Belongs to the peptidase T1B family.
182	C23G10.8	6239.C23G10.8.1	C23G10.8	DUF1768 domain-containing protein.
183	R05D3.11	6239.R05D3.11.1	met-2	Histone-lysine N-methyltransferase met-2; Histone methyltransferase which is required for the mono- and dimethylation of 'Lys-9' of histone H3. This increases the efficiency of set-25-mediated trimethylation of histone H3 'Lys-9'. Involved in the transcriptional repression of lin-3 which is required for the negative regulation of vulval cell fate specification during postembryonic development. Ha…
184	ZK662.4	6239.ZK662.4.2	lin-15B	Protein lin-15B; Synthetic multivulva (synMuv) class B protein. SynMuv proteins are required to repress the induction of vulval development. Acts redundantly with SynMuv class A protein lin-15A to negatively regulate vulval development. Regulates let-23 basal activity.
185	R11E3.8a	6239.R11E3.8a.1	dpf-5	Peptidase_S9 domain-containing protein.
186	Y54E2A.4a	6239.Y54E2A.4a.1	Y54E2A.4	SEC63 domain-containing protein.
187	D1007.7	6239.D1007.7.1	nrd-1	NRD (Yeast Nuclear pre-mRNA Down-regulation) homolog.
188	F25D1.1a	6239.F25D1.1a.1	ppm-1.A	Protein phosphatase ppm-1.A; Probable phosphatase which regulates axon termination in ALM and PLM neurons, and synaptic branch extension and/or stabilization in PLM neurons. Plays a role in synapse formation in GABAergic DD motor neurons probably by dephosphorylating pmk-3 thereby negatively regulating a MAP kinase pathway that includes dlk-1, mkk-4 and pmk-3. Belongs to the PP2C family.
189	Y59A8B.10a	6239.Y59A8B.10a.1	nova-1	KH domain-containing protein.
190	T27D12.4a	6239.T27D12.4a.1	pes-5	Patterned Expression Site.
191	C15F1.6	6239.C15F1.6.1	art-1	Probable very-long-chain enoyl-CoA reductase art-1; Catalyzes the last of the four reactions of the long-chain fatty acids elongation cycle. This endoplasmic reticulum-bound enzymatic process, allows the addition of 2 carbons to the chain of long- and very long-chain fatty acids/VLCFAs per cycle. This enzyme reduces the trans-2,3-enoyl-CoA fatty acid intermediate to an acyl-CoA that can be furthe…
192	Y54G2A.2a	6239.Y54G2A.2a.1	atln-1	GB1/RHD3-type G domain-containing protein.
193	C18A3.5a	6239.C18A3.5a.1	tiar-1	RRM domain-containing protein.
194	B0464.5b	6239.B0464.5a.2	spk-1	Serine/threonine-protein kinase spk-1; Required for embryogenesis and germline development in both adult hermaphrodites and males. SR-protein kinase (SRPK) that binds directly to and phosphorylates the RS domain of rsp-3/CeSF2 in vitro.
195	F10B5.6	6239.F10B5.6.1	emb-27	Cell division cycle protein 16 homolog; Probable component of the anaphase promoting complex/cyclosome (APC/C), a cell cycle-regulated E3 ubiquitin ligase that controls progression through mitosis and the G1 phase of the cell cycle (By similarity). The APC/C complex acts by mediating ubiquitination and subsequent degradation of target proteins (By similarity). Developmental role in early embryoge…
196	C14A4.14	6239.C14A4.14.1	mrps-22	Mitochondrial Ribosomal Protein, Small.
197	F52E10.5	6239.F52E10.5.1	ifa-3	Intermediate filament protein ifa-3; Cytoplasmic intermediate filaments provide mechanical strength to cells. Essential protein, involved in attachment structures in epidermal cells that connect muscles to the external cuticle. Required for epidermal morphogenesis in embryos. Probable component of embryonic epidermal attachment structures.
198	K04G7.10	6239.K04G7.10.1	rnp-7	RRM domain-containing protein.
199	C18E3.2	6239.C18E3.2.1	swsn-2.2	SWIB domain-containing protein.
200	T23G7.1	6239.T23G7.1.1	dpl-1	Transcription factor dpl-1; Synthetic multivulva class B (synMuvB) protein. SynMuvB proteins are required to repress the induction of vulval development by Ras signaling and probably act by forming the multiprotein DRM complex that represses transcription. May also negatively regulate vulval development in association with other SynMuv class B proteins such as lin-15A. Can stimulate E2F-dependent…
201	Y18D10A.5	6239.Y18D10A.5.1	gsk-3	Glycogen synthase kinase-3; Phosphorylates oma-1, a regulator of the oocyte-to-embryo transition, enabling its degradation. Phosphorylates skn-1, preventing it from accumulating in nuclei and thus inhibiting phase II gene expression in the oxidative stress defense. Involved in mesendoderm specification and mitotic spindle orientation in EMS blastomeres. Thought to be a branch point in these proce…
202	Y73B6BL.33a	6239.Y73B6BL.33a.1	hrpf-2	RRM domain-containing protein.
203	F16D3.2	6239.F16D3.2.1	rsd-6	Tudor domain-containing protein.
204	K11D9.1a	6239.K11D9.1a.1	klp-7	Kinesin-like protein; Belongs to the TRAFAC class myosin-kinesin ATPase superfamily. Kinesin family.
205	K07A1.8	6239.K07A1.8.2	ile-1	L-type lectin-like domain-containing protein.
206	F53H1.4a	6239.F53H1.4a.1	F53H1.4	PHD-type domain-containing protein.
207	B0393.3	6239.B0393.3.1	B0393.3	Uncharacterized protein.
208	Y57G11C.9a	6239.Y57G11C.9b.1	Y57G11C.9	RRM domain-containing protein.
209	F28A10.6	6239.F28A10.6.1	acdh-9	Acyl CoA DeHydrogenase.
210	F02E9.9a	6239.F02E9.9b.1	dpt-1	Dipeptidyl peptidase 3; Belongs to the peptidase M49 family.
211	ZK520.4a	6239.ZK520.4c.1	cul-2	Cullin-2; Core component of multiple cullin-RING-based CBC (Cul2- ElonginB-ElonginC) E3 ubiquitin-protein ligase complexes which mediate the ubiquitination and subsequent proteasomal degradation of target proteins. As a scaffold protein may contribute to catalysis through positioning of the substrate and the ubiquitin-conjugating enzyme. The functional specificity of the CBC complex depends on th…
212	D1054.15a	6239.D1054.15a.3	plrg-1	WD_REPEATS_REGION domain-containing protein.
213	T08G11.1a	6239.T08G11.1a.1	T08G11.1	Uncharacterized protein.
214	Y47G6A.8	6239.Y47G6A.8.1	crn-1	Flap endonuclease 1; Structure-specific nuclease with 5'-flap endonuclease and 5'- 3' exonuclease activities involved in DNA replication and repair. During DNA replication, cleaves the 5'-overhanging flap structure that is generated by displacement synthesis when DNA polymerase encounters the 5'-end of a downstream Okazaki fragment. It enters the flap from the 5'-end and then tracks to cleave the…
215	M03C11.8	6239.M03C11.8.1	M03C11.8	DNA helicase that possesses intrinsic ATP-dependent nucleosome-remodeling activity and is both required for DNA repair and heterochromatin organization. Promotes DNA end resection of double- strand breaks (DSBs) following DNA damage: probably acts by weakening histone DNA interactions in nucleosomes flanking DSBs (By similarity).
216	F55D10.2	6239.F55D10.2.1	rpl-25.1	60S ribosomal protein L23a 1; This protein binds to a specific region on the 26S rRNA.
217	Y59A8B.22a	6239.Y59A8B.22a.1	snx-6	PX domain-containing protein.
218	F02E9.4a	6239.F02E9.4b.1	sin-3	Paired amphipathic helix protein sin-3; Probable transcriptional repressor required for the deposition of dimethylated 'Lys-9' of histone H3 (H3K9me2) on asynapsed chromosome pairs (both autosomes and sex chromosomes) during meiosis, but this does not seem to solely affect the transcriptional status. Plays a role in ray fusion and patterning in the male tail, and this may be through activity of t…
219	Y32F6A.3	6239.Y32F6A.3.1	pap-1	Poly(A) polymerase; Polymerase that creates the 3'-poly(A) tail of mRNA's.
220	Y37E3.7	6239.Y37E3.7.3	rla-1	60S acidic ribosomal protein P1; Plays an important role in the elongation step of protein synthesis; Belongs to the eukaryotic ribosomal protein P1/P2 family.
221	Y106G6H.3a	6239.Y106G6H.3a.1	rpl-30	Ribosomal_L7Ae domain-containing protein.
222	C01G8.9a	6239.C01G8.9c.1	let-526	ARID domain-containing protein.
223	Y116A8A.9a	6239.Y116A8A.9b.2	map-2	Methionine aminopeptidase 2; Cotranslationally removes the N-terminal methionine from nascent proteins. The N-terminal methionine is often cleaved when the second residue in the primary sequence is small and uncharged (Met-Ala-, Cys, Gly, Pro, Ser, Thr, or Val). Required for germ cell proliferation and/or differentiation.
224	Y47G6A.11	6239.Y47G6A.11.1	msh-6	DNA mismatch repair protein; Component of the post-replicative DNA mismatch repair system (MMR).
225	W02D3.9	6239.W02D3.9.2	unc-37	Transcription factor unc-37; Transcriptional corepressor that functions with the neural specificity gene unc-4 to govern motor neuron identity. May function with transcription factor mls-1 to promote uterine muscle specification and formation.
226	F18E2.2	6239.F18E2.2.1	abcf-1	ABC transporter, class F.
227	T02G5.8	6239.T02G5.8.2	kat-1	Acetyl-CoA acetyltransferase homolog, mitochondrial; Plays a role in ketone body metabolism (By similarity). Has an effect on lysosome related organelles (LRO) function, in a pathway with serotonin. Acts downstream of sir-2.1 to regulate aging and stress resistance. Belongs to the thiolase-like superfamily. Thiolase family.
228	C49H3.5a	6239.C49H3.5d.2	ntl-4	NOT-Like (Yeast CCR4/NOT complex component).
229	F43D9.3a	6239.F43D9.3a.1	sly-1	SLY1 homolog; Belongs to the STXBP/unc-18/SEC1 family.
230	K08A8.3	6239.K08A8.3a.1	coh-1	Rad21_Rec8 domain-containing protein.
231	F58A4.8	6239.F58A4.8.1	tbg-1	Tubulin gamma chain; Tubulin is the major constituent of microtubules. The gamma chain is found at microtubule organizing centers (MTOC) such as the spindle poles or the centrosome, suggesting that it is involved in the minus-end nucleation of microtubule assembly.
232	C24H11.7a	6239.C24H11.7a.1	gbf-1	SEC7 domain-containing protein.
233	R05H10.3a	6239.R05H10.3a.1	R05H10.3	Uncharacterized protein.
234	M01A10.3	6239.M01A10.3.2	ostd-1	Dolichyl-diphosphooligosaccharide--protein glycosyltransferase subunit 2; Subunit of the oligosaccharyl transferase (OST) complex that catalyzes the initial transfer of a defined glycan (Glc(3)Man(9)GlcNAc(2) in eukaryotes) from the lipid carrier dolichol- pyrophosphate to an asparagine residue within an Asn-X-Ser/Thr consensus motif in nascent polypeptide chains, the first step in protein N-glyc…
235	Y108G3AL.1	6239.Y108G3AL.1a.3	cul-3	Cullin-3; Probable core component of multiple cullin-RING-based BCB (BTB-CUL3-BTB) E3 ubiquitin-protein ligase complexes which mediate the ubiquitination and subsequent proteasomal degradation of target proteins. Probably acts as a scaffold protein which may contribute to catalysis through positioning of the substrate and the ubiquitin-conjugating enzyme. Required to target mei-3/katanin for degr…
236	T07D4.3	6239.T07D4.3.1	rha-1	ATP-dependent RNA helicase A; Multifunctional ATP-dependent nucleic acid helicase that unwinds DNA and RNA in a 3' to 5' direction and that plays important roles in many processes, such as DNA replication, transcriptional activation, post-transcriptional RNA regulation, mRNA translation and RNA-mediated gene silencing. Requires a 3'-single-stranded tail as entry site for acid nuclei unwinding act…
237	Y11D7A.12a	6239.Y11D7A.12a.1	flh-1	FLYWCH-type domain-containing protein.
238	Y54E10A.11	6239.Y54E10A.11.1	Y54E10A.11	E3 ubiquitin-protein ligase listerin; E3 ubiquitin-protein ligase. Component of the ribosome quality control complex (RQC), a ribosome-associated complex that mediates ubiquitination and extraction of incompletely synthesized nascent chains for proteasomal degradation. Ubiquitination leads to vcp/p97 recruitment for extraction and degradation of the incomplete translation product; Belongs to the …
239	C47B2.4	6239.C47B2.4.1	pbs-2	Proteasome subunit beta; Belongs to the peptidase T1B family.
240	R10E11.1a	6239.R10E11.1b.1	cbp-1	Protein cbp-1; Acetyltransferase enzyme. Acetylates histones, giving a specific tag for transcriptional activation (By similarity). May prevent DNA damage-induced apoptosis by inhibiting cep-1-dependent transcription activation of the programmed cell death activator egl-1.
241	T13F2.7	6239.T13F2.7.1	sna-2	Small Nuclear RNA (snRNA) Associated protein.
242	Y113G7A.3	6239.Y113G7A.3.1	sec-23	Protein transport protein SEC23; Component of the coat protein complex II (COPII) which promotes the formation of transport vesicles from the endoplasmic reticulum (ER). The coat has two main functions, the physical deformation of the endoplasmic reticulum membrane into vesicles and the selection of cargo molecules; Belongs to the SEC23/SEC24 family. SEC23 subfamily.
243	R09B3.1a	6239.R09B3.1a.1	exo-3	DNA-(apurinic or apyrimidinic site) lyase; Belongs to the DNA repair enzymes AP/ExoA family.
244	C03D6.3a	6239.C03D6.3a.1	cel-1	Polynucleotide 5'-triphosphatase; Bifunctional mRNA-capping enzyme exhibiting RNA 5'- triphosphatase activity in the N-terminal part and mRNA guanylyltransferase activity in the C-terminal part. Catalyzes the first two steps of cap formation: by removing the gamma-phosphate from the 5'-triphosphate end of nascent mRNA to yield a diphosphate end, and by transferring the gmp moiety of GTP to the 5'…
245	ZK270.2a	6239.ZK270.2d.1	frm-1	FERM domain-containing protein.
246	F37E3.1	6239.F37E3.1.1	ncbp-1	Nuclear cap-binding protein subunit 1; Component of the cap-binding complex (CBC), which binds cotranscriptionally to the 5'-cap of pre-mRNAs and is involved in various processes such as pre-mRNA splicing and RNA-mediated gene silencing (RNAi). The CBC complex is involved in miRNA-mediated RNA interference and is required for primary microRNAs (miRNAs) processing. In the CBC complex, ncbp-1 does …
247	C01G10.8	6239.C01G10.8.1	ahsa-1	Aha1_N domain-containing protein.
248	Y73F8A.25a	6239.Y73F8A.25a.1	ntl-11	NOT-Like (Yeast CCR4/NOT complex component).
249	F11A10.2	6239.F11A10.2.1	repo-1	Matrin-type domain-containing protein.
250	E01A2.2a	6239.E01A2.2a.1	E01A2.2	Serrate RNA effector molecule homolog; Acts as a mediator between the cap-binding complex (CBC) and the primary microRNAs (miRNAs) processing machinery. Contributes to the stability and delivery of capped primary miRNA transcripts to the primary miRNA processing complex, thereby playing a role in RNA- mediated gene silencing (RNAi) by miRNAs (By similarity).
251	F59E12.4a	6239.F59E12.4b.1	npl-4.1	Nuclear protein localization protein 4 homolog 1; In association with ufd-1 and ATPase cdc-48.1 and/or cdc- 48.2, involved in the cytoplasmic elimination of misfolded proteins exported from the ER. This pathway, known as ERAD, prevents the activation of the unfolded protein response (UPR) caused by the accumulation of misfolded proteins in the ER. During S phase and in association with ufd-1, cdc…
252	F41E6.4a	6239.F41E6.4a.1	smk-1	SMK-1 domain-containing protein.
253	Y37H2A.1a	6239.Y37H2A.1a.1	Y37H2A.1	Uncharacterized protein.
254	Y43F4B.6	6239.Y43F4B.6.1	klp-19	Kinesin motor domain-containing protein; Belongs to the TRAFAC class myosin-kinesin ATPase superfamily. Kinesin family.
255	F56F3.1	6239.F56F3.1.1	ifet-1	Translational repressor ifet-1; Involved in translational repression of multiple mRNAs in the distal gonad. Recruited to the 3' untranslated region (UTR) of zif-1 by oma-1 and is required for translational repression of zif-1. May also be involved in translational repression of mei-1 through recruitment to the mei-1 3' UTR by oma-1. Required for oogenesis but not spermatogenesis, for P granule fo…
256	R09B3.3	6239.R09B3.3.1	rbm-3.2	RRM domain-containing protein.
257	F46C3.3a	6239.F46C3.3a.1	hum-4	Heavy chain, Unconventional Myosin; Belongs to the TRAFAC class myosin-kinesin ATPase superfamily. Myosin family.
258	Y51H4A.12	6239.Y51H4A.12.1	set-26	Histone-lysine N-methyltransferase set-26; Histone methyltransferase that mediates trimethylation of 'Lys-9' of histone H3 in vitro. Involved in transcriptional regulation. Plays a role in the negative regulation of lifespan and in heat resistance. Together with set-9, negatively regulates lifespan in a germline-independent, partially daf-16-dependent fashion. Together with set-9, plays a role in…
259	T19B10.8	6239.T19B10.8.1	T19B10.8	GPI inositol-deacylase; Involved in inositol deacylation of GPI-anchored proteins which plays important roles in the quality control and ER-associated degradation of GPI-anchored proteins.
260	M04F3.1	6239.M04F3.1.2	rpa-2	RPA_C domain-containing protein.
261	W08D2.7	6239.W08D2.7.1	mtr-4	mRNA transport homolog 4.
262	K04G2.1	6239.K04G2.1.2	eif-2beta	Eukaryotic translation initiation factor 2 subunit 2; eIF-2 functions in the early steps of protein synthesis by forming a ternary complex with GTP and initiator tRNA. This complex binds to a 40S ribosomal subunit, followed by mRNA binding to form a 43S preinitiation complex. Junction of the 60S ribosomal subunit to form the 80S initiation complex is preceded by hydrolysis of the GTP bound to eIF…
263	ZK688.5a	6239.ZK688.5a.1	ZK688.5	Uncharacterized protein ZK688.5.
264	T20B12.8	6239.T20B12.8.1	hmg-4	FACT complex subunit SSRP1-A; Component of the FACT complex, a general chromatin factor that acts to reorganize nucleosomes. The FACT complex is involved in multiple processes that require DNA as a template such as mRNA elongation, DNA replication and DNA repair. During transcription elongation the FACT complex acts as a histone chaperone that both destabilizes and restores nucleosomal structure.…
265	T20B12.8	6239.T20B12.8.1	hmg-4	FACT complex subunit SSRP1-A; Component of the FACT complex, a general chromatin factor that acts to reorganize nucleosomes. The FACT complex is involved in multiple processes that require DNA as a template such as mRNA elongation, DNA replication and DNA repair. During transcription elongation the FACT complex acts as a histone chaperone that both destabilizes and restores nucleosomal structure.…
267	F10G8.3	6239.F10G8.3.2	rae-1	mRNA export factor rae-1; Functions as a component of the nuclear pore complex (NPC). NPC components, collectively referred to as nucleoporins (NUPs), can play the role of both NPC structural components and of docking or interaction partners for transiently associated nuclear transport factors (By similarity). It is specifically important for nuclear mRNA export. Has a role in neuronal developmen…
268	F26H11.2a	6239.F26H11.2a.1	nurf-1	Nucleosome-remodeling factor subunit NURF301-like; Histone-binding component of a NURF-like (nucleosome remodeling factor-like) complex, which would catalyze ATP-dependent nucleosome sliding and facilitate transcription of chromatin (Probable). Involved in vulval cell fates. Belongs to the BPTF family.
269	Y39E4B.10	6239.Y39E4B.10.1	Y39E4B.10	Uncharacterized protein.
270	C32F10.8a	6239.C32F10.8a.4	C32F10.8	Aminotran_1_2 domain-containing protein.
271	R06F6.5a	6239.R06F6.5b.1	npp-19	Nucleoporin NUP35; Functions as a component of the nuclear pore complex (NPC) (By similarity). NPC components, collectively referred to as nucleoporins (NUPs), can play the role of both NPC structural components and of docking or interaction partners for transiently associated nuclear transport factors (By similarity). Required for the proper organization of chromosomes on the mitotic spindle dur…
272	H43I07.2	6239.H43I07.2.1	rpac-40	RPOLD domain-containing protein.
273	R107.7	6239.R107.7.2	gst-1	Glutathione S-transferase P; Conjugation of reduced glutathione to a wide number of exogenous and endogenous hydrophobic electrophiles (By similarity). Prevents dopaminergic CEP neuron degeneration in response to Mn(2+).
274	R10E4.1	6239.R10E4.1.2	R10E4.1	BTB domain-containing protein.
275	T01C8.1a	6239.T01C8.1b.1	aak-2	5'-AMP-activated protein kinase catalytic subunit alpha-2; Acts as a sensor that couples lifespan to information about energy levels and insulin-like signals. Role in motility and response to oxidative stress. Involved in the establishment of germline stem cell (GSC) quiescence during dauer development. Plays a role in axon regrowth after axotomy in PLM neurons. Plays a role in the maintenance of…
276	Y39G10AR.10	6239.Y39G10AR.10.1	epg-2	Ectopic P granules protein 2; Involved in autophagy. Thought to act as an adapter protein that brings PGL granules to autophagic structures containing lgg-1. Association with other adapters such as sepa-1 is required for the accumulation and degradation of germ cell specific P-granules by autophagy in somatic cells. This ensures exclusive localization of the P-granules in germ cells. May also pla…
277	Y110A7A.1a	6239.Y110A7A.1b.1	hcp-6	Condensin-2 complex subunit.
278	Y110A7A.8	6239.Y110A7A.8.1	prp-31	Nop domain-containing protein.
279	K08D10.3a	6239.K08D10.3a.1	rnp-3	RNP (RRM RNA binding domain) containing.
280	ZK863.4	6239.ZK863.4.1	usip-1	PAP-associated domain-containing protein.
281	C44E4.1a	6239.C44E4.1d.1	ubr-4	UBR-type domain-containing protein.
283	C36B1.8a	6239.C36B1.8b.1	gls-1	Germline survival defective-1; Required maternally for germline survival by forming a maternal complex with gld-3. During hermaphrodite development forms a complex with gld-3 which promotes the sperm/oocyte switch freeing the translational repressor fbf to turn off sperm promoting factors. Required for proper oocyte differentiation and oogenic meiotic arrest. Stimulates the enzymatic activity of …
284	R06C7.5a	6239.R06C7.5a.2	adsl-1	Adenylosuccinate lyase; Catalyzes two non-sequential steps in de novo AMP synthesis: converts (S)-2-(5-amino-1-(5-phospho-D-ribosyl)imidazole-4- carboxamido)succinate (SAICAR) to fumarate plus 5-amino-1-(5-phospho-D- ribosyl)imidazole-4-carboxamide, and thereby also contributes to de novo IMP synthesis, and converts succinyladenosine monophosphate (SAMP) to AMP and fumarate.
285	K12H4.8	6239.K12H4.8.2	dcr-1	Death-promoting deoxyribonuclease; Involved in cleaving double-stranded RNA in the RNA interference (RNAi) pathway. It produces 21 to 23 bp dsRNAs (siRNAs) which target the selective destruction of homologous RNAs. Seems to process the precursor of the small temporal RNA let-7 which is involved in developmental timing. Belongs to the helicase family. Dicer subfamily.
286	H04M03.4	6239.H04M03.4.1	glf-1	Amino_oxidase domain-containing protein.
287	F08B4.5	6239.F08B4.5.1	pole-2	Probable DNA polymerase epsilon subunit 2; Accessory component of the DNA polymerase epsilon complex (By similarity). Participates in DNA repair and in chromosomal DNA replication (By similarity).
288	F22F7.1a	6239.F22F7.1a.1	ldp-1	Lipid droplet localized protein; Belongs to the saccharopine dehydrogenase family.
289	K05C4.1	6239.K05C4.1.1	pbs-5	Proteasome subunit pbs-5; Component of the 20S core proteasome complex involved in the proteolytic degradation of most intracellular proteins. This complex plays numerous essential roles within the cell by associating with different regulatory particles (By similarity). Associated with two 19S regulatory particles, forms the 26S proteasome and thus participates in the ATP-dependent degradation of…
290	R01H2.6	6239.R01H2.6.1	ubc-18	UBIQUITIN_CONJUGAT_2 domain-containing protein.
291	T22D1.10	6239.T22D1.10.1	ruvb-2	RuvB-like 2; Possesses single-stranded DNA-stimulated ATPase and ATP- dependent DNA helicase (5' to 3') activity suggesting a role in nuclear processes such as recombination and transcription (By similarity). May participate in several chromatin remodeling complexes that mediate the ATP-dependent exchange of histones and remodel chromatin by shifting nucleosomes (By similarity). Involvement in th…
292	T23B5.1a	6239.T23B5.1a.1	prmt-9	PRotein arginine MethylTransferase.
293	Y119C1B.8a	6239.Y119C1B.8a.1	bet-1	Bromodomain-containing protein bet-1; Required for the establishment and maintenance of stable cell fate in several lineages including V5.pa, T, Z1/Z4 and QR lineages probably by repressing the expression of cell fate determinants. Required to maintain non-distal tip cell (DTC) fate of somatic gonadal cells through the htz-1-mediated repression of transcription factor ceh-22. Regulates the subnuc…
294	Y40B1A.4	6239.Y40B1A.4.1	sptf-3	SP (Specificity Protein) Transcription Factor.
295	Y47D7A.1	6239.Y47D7A.1.1	skr-7	SKp1 Related (Ubiquitin ligase complex component); Belongs to the SKP1 family.
296	C08B6.9	6239.C08B6.9.1	aos-1	SUMO-activating enzyme subunit aos-1; The dimeric enzyme acts as an E1 ligase for smo-1. It mediates ATP-dependent activation of smo-1 and formation of a thioester with a conserved cysteine residue on uba-2 (Probable).
297	Y116A8C.34a	6239.Y116A8C.34a.1	cyn-13	Peptidyl-prolyl cis-trans isomerase E; Catalyzes the cis-trans isomerization of proline imidic peptide bonds in proteins.
298	C34E10.11	6239.C34E10.11.1	mrps-26	Mitochondrial Ribosomal Protein, Small.
299	F23B12.6	6239.F23B12.6.1	fntb-1	Protein farnesyltransferase subunit beta; Catalyzes the transfer of a farnesyl moiety from farnesyl diphosphate to a cysteine at the fourth position from the C-terminus of several proteins. The beta subunit is responsible for peptide-binding.
300	R155.1a	6239.R155.1a.1	mboa-6	Lysophospholipid acyltransferase 5; Probable acyltransferase which may mediate the conversion of lysophosphatidylcholine (1-acyl-sn-glycero-3-phosphocholine or LPC) into phosphatidylcholine (1,2-diacyl-sn-glycero-3-phosphocholine or PC) (LPCAT activity). May also catalyze the conversion of lysophosphatidylethanolamine (1-acyl-2-hydroxy-sn-glycero-3- phosphoethanolamine or LPE) into phosphatidylet…
301	W08F4.8a	6239.W08F4.8b.1	cdc-37	Probable Hsp90 co-chaperone cdc37; Co-chaperone that binds to numerous kinases and promotes their interaction with the Hsp90 complex, resulting in stabilization and promotion of their activity (By similarity). Inhibits daf-21/Hsp90 ATPase activity ; Belongs to the CDC37 family.
302	T01B7.6	6239.T01B7.6.1	trcs-2	TRansport of membrane to Cell Surface.
303	C06E1.9	6239.C06E1.9.1	C06E1.9	Uncharacterized protein C06E1.9.
304	F59G1.5	6239.F59G1.5.2	ptp-2	Tyrosine-protein phosphatase non-receptor type ptp-2; Involved in embryonic and larval development. Plays a role in oogenesis by regulating mpk-1 phosphorylation and oocyte maturation in response to major sperm protein (MSP). During the formation of neuromuscular junctions at the larval stage, negatively regulates membrane protrusion from body wall muscles probably downstream of receptor egl-15. …
305	F38E9.5	6239.F38E9.5.2	twf-2	TWinFilin actin binding protein homolog.
306	ZK863.3	6239.ZK863.3.1	elpc-3	Elongator complex protein 3; Catalytic tRNA acetyltransferase subunit of the RNA polymerase II elongator complex, which is a component of the RNA polymerase II (Pol II) holoenzyme and is involved in transcriptional elongation. The elongator complex is required for multiple tRNA modifications, including mcm5U (5-methoxycarbonylmethyl uridine), mcm5s2U (5-methoxycarbonylmethyl-2-thiouridine), and n…
307	F34D10.4	6239.F34D10.4.1	F34D10.4	Uncharacterized protein.
308	B0285.4	6239.B0285.4.2	lcmt-1	Leucine carboxyl methyltransferase 1; Methylates the carboxyl group of the C-terminal leucine residue of protein phosphatase 2A catalytic subunits to form alpha- leucine ester residues; Belongs to the methyltransferase superfamily. LCMT family.
309	Y49E10.15	6239.Y49E10.15.1	snr-6	Probable small nuclear ribonucleoprotein E; Associated with the spliceosome snRNP U1, U2, U4/U6 and U5. Belongs to the snRNP Sm proteins family.
310	C03D6.4	6239.C03D6.4.1	npp-14	Nuclear pore complex protein 14; May serve as a docking site in the receptor-mediated import of substrates across the nuclear pore complex (By similarity). Plays a role in apoptosis by tethering caspase ced-3 to the nuclear membrane preventing its autoprocessing in absence of ced-4.
311	R06C7.1	6239.R06C7.1.1	wago-1	Argonaute protein wago-1; Argonaute protein which is involved in the endogenous small interfering RNA (endo-siRNA) pathway. Interacts with secondary 22G- RNAs, which are RNA-dependent RNA polymerase-derived endo-siRNAs, typically 22 nucleotides in length with a 5'guanosine residue. In the germline, functions in a genome surveillance system to silence transposons and aberrant transcripts.
312	B0379.3a	6239.B0379.3a.1	mut-16	MUTator.
313	Y48E1B.7	6239.Y48E1B.7.1	lin-38	C2H2-type domain-containing protein.
314	T22H6.2a	6239.T22H6.2b.1	alh-13	Probable delta-1-pyrroline-5-carboxylate synthase; In the C-terminal section; belongs to the gamma-glutamyl phosphate reductase family.
315	K08E3.6	6239.K08E3.6.2	cyk-4	CYtoKinesis defect.
316	Y41D4B.19a	6239.Y41D4B.19b.1	npp-8	Nuclear Pore complex Protein.
317	F58G11.2a	6239.F58G11.2a.1	rde-12	DEAD-box ATP-dependent RNA helicase rde-12; Probable ATP-dependent RNA helicase involved in RNAi-mediated gene silencing. Specifically required in the endogenous siRNA pathway for biogenesis of secondary endogenous small interfering RNA (siRNA) intermediates called 22G-RNAs. May associate with and recruit rde- 10 to primary siRNA-targeted mRNA for secondary siRNA synthesis. May be recruited to ta…
318	R31.1a	6239.R31.1a.1	sma-1	SMAll.
319	T21E12.4	6239.T21E12.4a.2	dhc-1	Dynein heavy chain, cytoplasmic; Cytoplasmic dynein acts as a motor for the intracellular retrograde motility of vesicles and organelles along microtubules (By similarity). Dynein has ATPase activity; the force-producing power stroke is thought to occur on release of ADP (By similarity). May play a role in nuclear migration in hypodermal precursor cells. May be involved in the transport of synapt…
320	C26E6.4	6239.C26E6.4.1	rpb-2	DNA-directed RNA polymerase II subunit RPB2; DNA-dependent RNA polymerase catalyzes the transcription of DNA into RNA using the four ribonucleoside triphosphates as substrates. Second largest component of RNA polymerase II which synthesizes mRNA precursors and many functional non-coding RNAs. Proposed to contribute to the polymerase catalytic activity and forms the polymerase active center togeth…
321	Y71G10AL.1b	6239.Y71G10AL.1b.1	hrpu-2	Heterogeneous nuclear RibonucleoProtein U.
322	C30C11.4	6239.C30C11.4.2	hsp-110	Heat shock protein 110.
323	F01G4.1	6239.F01G4.1.1	swsn-4	SWI/SNF nucleosome remodeling complex component.
324	Y71F9AL.17	6239.Y71F9AL.17.1	copa-1	Coatomer subunit alpha; The coatomer is a cytosolic protein complex that binds to dilysine motifs and reversibly associates with Golgi non-clathrin- coated vesicles, which further mediate biosynthetic protein transport from the ER, via the Golgi up to the trans Golgi network.
325	C47D12.6a	6239.C47D12.6a.1	tars-1	Threonine--tRNA ligase, cytoplasmic; Belongs to the class-II aminoacyl-tRNA synthetase family.
326	F20D12.1a	6239.C24G6.4.1	nhr-47	Nuclear hormone receptor family member nhr-47; Orphan nuclear receptor.
327	C07H6.5	6239.C07H6.5.1	cgh-1	ATP-dependent RNA helicase cgh-1; Probable RNA helicase required for oocyte and sperm function. Also required to prevent the physiological germline apoptosis mechanism killing essentially all developing oocytes. Belongs to the DEAD box helicase family. DDX6/DHH1 subfamily.
328	C26C6.1a	6239.C26C6.1a.1	pbrm-1	HMG box domain-containing protein.
329	C50C3.6	6239.C50C3.6.1	prp-8	Pre-mRNA-splicing factor 8 homolog; Functions as a scaffold that mediates the ordered assembly of spliceosomal proteins and snRNAs. Required for the assembly of the U4/U6-U5 tri-snRNP complex. Functions as scaffold that positions spliceosomal U2, U5 and U6 snRNAs at splice sites on pre-mRNA substrates, so that splicing can occur. Interacts with both the 5' and the 3' splice site.
330	F36A4.7	6239.F36A4.7.2	ama-1	DNA-directed RNA polymerase II subunit RPB1; DNA-dependent RNA polymerase catalyzes the transcription of DNA into RNA using the four ribonucleoside triphosphates as substrates. Largest and catalytic component of RNA polymerase II which synthesizes mRNA precursors and many functional non-coding RNAs. Forms the polymerase active center together with the second largest subunit. Pol II is the central…
331	R11A5.4a	6239.R11A5.4a.1	pck-2	Phosphoenolypyruvate CarboxyKinase.
332	M106.1	6239.M106.1.1	mix-1	Mitotic chromosome and X-chromosome-associated protein mix-1; Essential protein required for both chromosome condensation and segregation and X-chromosome dosage compensation depending on its binding partners. Central component of the condensin I complex, a complex required for conversion of interphase chromatin into mitotic-like condense chromosomes. The condensin complex introduces positive sup…
333	C25D7.6	6239.C25D7.6.1	mcm-3	MCM domain-containing protein; Belongs to the MCM family.
334	T27A3.2	6239.T27A3.2.1	usp-5	Ubiquitin carboxyl-terminal hydrolase.
335	Y80D3A.2a	6239.Y80D3A.2a.1	emb-4	Uncharacterized protein.
336	W07E11.1a	6239.W07E11.1b.1	W07E11.1	Glutamine amidotransferase type-2 domain-containing protein.
337	C53A5.3	6239.C53A5.3.1	hda-1	Histone deacetylase 1; Responsible for the deacetylation of lysine residues on the N-terminal part of the core histones (H2A, H2B, H3 and H4). Histone deacetylation gives a tag for epigenetic repression. Plays an important role in transcriptional regulation, cell cycle progression and developmental events. Histone deacetylases act via the formation of large multiprotein complexes. Involved in the…
338	C05E4.9a	6239.C05E4.9a.2	icl-1	Bifunctional glyoxylate cycle protein; In the C-terminal section; belongs to the malate synthase family.
339	F55H2.6	6239.F55H2.6.1	clu-1	Clustered mitochondria protein homolog; mRNA-binding protein involved in proper cytoplasmic distribution of mitochondria; Belongs to the CLU family.
340	K08F11.3	6239.K08F11.3.1	cif-1	COP9/Signalosome and eIF3 complex-shared subunit 1; Component of the eukaryotic translation initiation factor 3 (eIF-3) complex, which is involved in protein synthesis of a specialized repertoire of mRNAs and, together with other initiation factors, stimulates binding of mRNA and methionyl-tRNAi to the 40S ribosome. The eIF-3 complex specifically targets and initiates translation of a subset of m…
341	F10C2.4	6239.F10C2.4.1	F10C2.4	DNA polymerase delta catalytic subunit; Possesses two enzymatic activities: DNA synthesis (polymerase) and an exonucleolytic activity that degrades single stranded DNA in the 3'- to 5'-direction. Required with its accessory proteins (proliferating cell nuclear antigen (PCNA) and replication factor C (RFC) or activator 1) for leading strand synthesis. Also involved in completing Okazaki fragments …
342	Y53G8AL.2	6239.Y53G8AL.2.1	Y53G8AL.2	NAD(P)-bd_dom domain-containing protein.
343	Y34D9A.10	6239.Y34D9A.10.1	vps-4	Related to yeast Vacuolar Protein Sorting factor; Belongs to the AAA ATPase family.
344	C01B10.8	6239.C01B10.8.2	C01B10.8	Methyltranfer_dom domain-containing protein.
345	M03F8.3a	6239.M03F8.3b.1	M03F8.3	Uncharacterized protein.
346	F28H1.3	6239.F28H1.3.4	aars-2	Alanine--tRNA ligase, cytoplasmic; Catalyzes the attachment of alanine to tRNA(Ala) in a two- step reaction: alanine is first activated by ATP to form Ala-AMP and then transferred to the acceptor end of tRNA(Ala). Also edits incorrectly charged tRNA(Ala) via its editing domain. Belongs to the class-II aminoacyl-tRNA synthetase family.
347	F28B3.7a	6239.F28B3.7a.1	him-1	Structural maintenance of chromosomes protein 1; Involved in chromosome cohesion during cell cycle and in DNA repair (By similarity). Required for chromosome segregation during mitosis. Central component of cohesin complex. The cohesin complex is required for the cohesion of sister chromatids after DNA replication. The cohesin complex apparently forms a large proteinaceous ring within which siste…
348	Y54E2A.11a	6239.Y54E2A.11a.1	eif-3.B	Eukaryotic translation initiation factor 3 subunit B; RNA-binding component of the eukaryotic translation initiation factor 3 (eIF-3) complex, which is involved in protein synthesis of a specialized repertoire of mRNAs and, together with other initiation factors, stimulates binding of mRNA and methionyl-tRNAi to the 40S ribosome. The eIF-3 complex specifically targets and initiates translation of…
349	Y59A8B.6	6239.Y59A8B.6.1	prp-6	Yeast PRP (Splicing factor) related.
350	Y71H2B.10a	6239.Y71H2B.10a.1	apb-1	AP complex subunit beta.
351	C34B2.7	6239.C34B2.7.1	sdha-2	Succinate dehydrogenase [ubiquinone] flavoprotein subunit, mitochondrial; Flavoprotein (FP) subunit of succinate dehydrogenase (SDH) that is involved in complex II of the mitochondrial electron transport chain and is responsible for transferring electrons from succinate to ubiquinone (coenzyme Q).
352	W02D3.11a	6239.W02D3.11a.1	hrpf-1	HnRNP F homolog.
353	K10B3.10a	6239.K10B3.10b.1	spc-1	SPeCtrin.
354	F20G4.3	6239.F20G4.3.1	nmy-2	Non-muscle MYosin; Belongs to the TRAFAC class myosin-kinesin ATPase superfamily. Myosin family.
355	F59B8.2a	6239.F59B8.2b.1	idh-1	Isocitrate dehydrogenase [NADP]; Belongs to the isocitrate and isopropylmalate dehydrogenases family.
356	F57B9.10a	6239.F57B9.10a.1	rpn-6.1	Probable 26S proteasome regulatory subunit rpn-6.1; Component of the lid subcomplex of the 26S proteasome, a multiprotein complex involved in the ATP-dependent degradation of ubiquitinated proteins. In the complex, rpn-6.1 is required for proteasome assembly. Plays a key role in increased proteasome activity in response to proteotoxic stress: induced by daf-16, promoting enhanced assembly of the …
357	ZK616.4	6239.ZK616.4.2	swsn-6	SWI/SNF nucleosome remodeling complex component; Belongs to the actin family.
358	H19N07.1a	6239.H19N07.1a.3	erfa-3	Tr-type G domain-containing protein.
359	F26F12.7	6239.F26F12.7.1	let-418	Protein let-418; Part of a NuRD (Nucleosome Remodeling and Deacetylase) complex which is implicated in the synMuv B pathway that negatively regulates specification of vulval cell fate. This negative regulation is thought to be mediated via interaction with the promoter of lin-39, a key regulator in vulva development, and is dependent on the presence lin-1. Contributes to negative regulation of la…
360	Y46G5A.4	6239.Y46G5A.4.1	snrp-200	Putative U5 small nuclear ribonucleoprotein 200 kDa helicase; Putative RNA helicase involved in the second step of RNA splicing; Belongs to the helicase family. SKI2 subfamily.
361	F21D5.1	6239.F21D5.1.1	F21D5.1	Phosphoacetylglucosamine mutase; Catalyzes the conversion of GlcNAc-6-P into GlcNAc-1-P during the synthesis of uridine diphosphate/UDP-GlcNAc, a sugar nucleotide critical to multiple glycosylation pathways including protein N- and O- glycosylation; Belongs to the phosphohexose mutase family.
362	F38E11.5	6239.F38E11.5.1	copb-2	Probable coatomer subunit beta; The coatomer is a cytosolic protein complex that binds to dilysine motifs and reversibly associates with Golgi non-clathrin- coated vesicles, which further mediate biosynthetic protein transport from the ER, via the Golgi up to the trans Golgi network. Coatomer complex is required for budding from Golgi membranes, and is essential for the retrograde Golgi-to-ER tra…
363	C07G2.3a	6239.C07G2.3a.1	cct-5	T-complex protein 1 subunit epsilon; Molecular chaperone; assists the folding of proteins upon ATP hydrolysis. Known to play a role, in vitro, in the folding of actin and tubulin.
364	C17G10.9a	6239.C17G10.9e.1	eif-3.L	Eukaryotic translation initiation factor 3 subunit L; Component of the eukaryotic translation initiation factor 3 (eIF-3) complex, which is involved in protein synthesis of a specialized repertoire of mRNAs and, together with other initiation factors, stimulates binding of mRNA and methionyl-tRNAi to the 40S ribosome. The eIF-3 complex specifically targets and initiates translation of a subset of…
365	Y77E11A.13a	6239.Y77E11A.13a.1	npp-20	Protein SEC13 homolog; Functions as a component of the nuclear pore complex (NPC) and the COPII coat (By similarity). Required for the nuclear import of hcp-4 during mitotic prophase, this step is essential for centrosome assembly and resolution. Belongs to the WD repeat SEC13 family.
366	C34B2.7	6239.C34B2.7.1	sdha-2	Succinate dehydrogenase [ubiquinone] flavoprotein subunit, mitochondrial; Flavoprotein (FP) subunit of succinate dehydrogenase (SDH) that is involved in complex II of the mitochondrial electron transport chain and is responsible for transferring electrons from succinate to ubiquinone (coenzyme Q).
367	R07E5.3	6239.R07E5.3.1	snfc-5	SNF chromatin remodeling Complex component; Belongs to the SNF5 family.
368	T08B2.9a	6239.T08B2.9a.2	fars-1	AA_TRNA_LIGASE_II domain-containing protein.
369	C18G1.4a	6239.C18G1.4a.1	pgl-3	Guanyl-specific ribonuclease pgl-3; Guanyl-specific endoribonuclease which cleaves the phosphodiester bond in single-stranded RNA between the 3'-guanylic residue and the 5'-OH residue of adjacent nucleotide, resulting in the formation of a corresponding 2',3'-cyclic phosphate intermediate. P-granule component involved in germline development. Together with the P-granule component pgl-1, is involv…
370	C25A1.4	6239.C25A1.4.2	sup-46	SUPpressor.
371	D2005.5	6239.D2005.5.1	drh-3	Dicer Related Helicase.
372	F56F11.4a	6239.F56F11.4b.1	F56F11.4	AAA domain-containing protein; Belongs to the AAA ATPase family.
373	T14G10.5a	6239.T14G10.5c.1	T14G10.5	Probable coatomer subunit gamma; The coatomer is a cytosolic protein complex that binds to dilysine motifs and reversibly associates with Golgi non-clathrin- coated vesicles, which further mediate biosynthetic protein transport from the ER, via the Golgi up to the trans Golgi network. Coatomer complex is required for budding from Golgi membranes, and is essential for the retrograde Golgi-to-ER tr…
374	F57B9.2	6239.F57B9.2a.1	let-711	Not1 domain-containing protein.
375	F55G1.4	6239.F55G1.4.2	rod-1	Kinetochore-associated protein rod-1; Essential component of the mitotic checkpoint, which prevents cells from prematurely exiting mitosis. Required for chromosome segregation, the assembly of the dynein-dynactin and mdf-1-mdf-2 complexes onto kinetochores and spindle pole separation. Plays a role in nuclear envelope breakdown. Its function related to the spindle assembly machinery and kinetochor…
376	Y48G9A.3	6239.Y48G9A.3.1	gcn-1	TOG domain-containing protein.
377	T27C4.4a	6239.T27C4.4a.1	lin-40	Uncharacterized protein.
378	F18H3.3a	6239.F18H3.3a.1	pab-2	Polyadenylate-binding protein; Binds the poly(A) tail of mRNA. Belongs to the polyadenylate-binding protein type-1 family.
379	C02C6.1a	6239.C02C6.1b.1	dyn-1	Dynamin; Microtubule-associated force-producing protein involved in producing microtubule bundles and able to bind and hydrolyze GTP. Most probably involved in vesicular trafficking processes, in particular endocytosis (By similarity). Required for coelomocyte endocytosis. Involved in apoptotic cell phagocytosis. Required for recruitment of phosphatidylinositol 3- kinase piki-1 to phagosomes. May…
380	C36A4.4	6239.C36A4.4.1	C36A4.4	Probable UDP-N-acetylglucosamine pyrophosphorylase.
381	T05H4.6b	6239.T05H4.6a.1	erfa-1	Eukaryotic peptide chain release factor subunit 1; Directs the termination of nascent peptide synthesis (translation) in response to the termination codons UAA, UAG and UGA. Belongs to the eukaryotic release factor 1 family.
382	Y65B4A.6a	6239.Y65B4A.6a.1	Y65B4A.6	Uncharacterized protein; Belongs to the DEAD box helicase family.
383	F42G9.1a	6239.F42G9.1a.1	ppm-1.G	Protein phosphatase ppm-1.G; Belongs to the PP2C family.
384	E01G4.4a	6239.E01G4.4a.1	pqn-27	Prion-like-(Q/N-rich)-domain-bearing protein.
385	Y37A1B.1a	6239.Y37A1B.1a.1	ccar-1	SAP domain-containing protein.
386	Y77E11A.7a	6239.Y77E11A.7j.1	Y77E11A.7	Uncharacterized protein.
387	D2085.3	6239.D2085.3.1	eif-2Bepsilon	W2 domain-containing protein.
388	T05C3.5	6239.T05C3.5.2	dnj-19	DNaJ domain (Prokaryotic heat shock protein).
389	C53D5.6	6239.C53D5.6.1	imb-3	Importin N-terminal domain-containing protein.
390	Y76A2B.1a	6239.Y76A2B.1c.1	pod-1	Uncharacterized protein.
391	D2045.2	6239.D2045.2.2	D2045.2	Uncharacterized protein.
392	R08D7.3	6239.R08D7.3.1	eif-3.D	Eukaryotic translation initiation factor 3 subunit D; mRNA cap-binding component of the eukaryotic translation initiation factor 3 (eIF-3) complex, which is involved in protein synthesis of a specialized repertoire of mRNAs and, together with other initiation factors, stimulates binding of mRNA and methionyl-tRNAi to the 40S ribosome. The eIF-3 complex specifically targets and initiates translati…
393	R74.1	6239.R74.1.1	lars-1	Leucine--tRNA ligase; Involved in protein synthesis. Catalyzes the specific attachment of an amino acid to its cognate tRNA in a 2 step reaction: the amino acid (AA) is first activated by ATP to form AA-AMP and then transferred to the acceptor end of the tRNA.
394	Y71H2AM.19a	6239.Y71H2AM.19b.1	laf-1	ATP-dependent RNA helicase laf-1; Multifunctional ATP-dependent RNA helicase. Plays a role in RNA remodeling, but is not required for RNA unwinding. Binds to RNA in a concentration-dependent manner to stimulate annealing between two complementary strands of RNA. This process is also dependent upon ATP; ATP reduces binding to RNA and subsequently diminishes RNA annealing. Involved in many cellular…
395	Y113G7B.17	6239.Y113G7B.17.1	prmt-1	Protein arginine N-methyltransferase 1; Arginine methyltransferase that methylates (mono and asymmetric dimethylation) the guanidino nitrogens of arginyl residues present in target proteins. Catalyzes the formation of monomethylarginine and asymmetric dimethylarginine on histones H2A and H4, a specific tag for epigenetic transcriptional activation. Catalyzes asymmetric arginine dimethylation of m…
396	C35E7.5a	6239.C35E7.5a.2	C35E7.5	Uncharacterized protein.
397	C35A5.8	6239.C35A5.8.1	C35A5.8	Uncharacterized protein.
398	F42A6.7a	6239.F42A6.7d.2	hrp-1	Heterogeneous nuclear ribonucleoprotein A1; This protein is a component of ribonucleosomes. Overexpression gradually increases telomere length, leading to increase lifespan.
399	T06D8.8	6239.T06D8.8.2	rpn-9	PCI domain-containing protein.
400	F32E10.4	6239.F32E10.4.1	ima-3	Importin subunit alpha-3; Binds specifically and directly to substrates containing either a simple or bipartite NLS motif. Promotes docking of import substrates to the nuclear envelope. Seems to act as a cytosolic receptor for both simple and bipartite NLS motifs. Necessary for correct nucleoporin localization within the germline. Belongs to the importin alpha family.
401	B0491.5	6239.B0491.5.3	B0491.5	Uncharacterized protein.
402	B0336.2	6239.B0336.2.3	arf-1.2	ADP-ribosylation factor 1-like 2; GTP-binding protein involved in protein trafficking; may modulate vesicle budding and uncoating within the Golgi apparatus. Involved in endoplasmic reticulum dynamics during embryogenesis. Also required for adult germline function. Plays a role in cell shedding during embryogenesis probably by promoting the endocytosis of cell adhesion molecules. During neurogene…
403	Y40B10A.1b	6239.Y40B10A.1a.1	lbp-9	Fatty acid-binding protein homolog 9; Belongs to the calycin superfamily. Fatty-acid binding protein (FABP) family.
404	Y47D3B.10	6239.Y47D3B.10.1	dpy-18	Prolyl 4-hydroxylase subunit alpha-1; Catalyzes the post-translational formation of 4- hydroxyproline in -Xaa-Pro-Gly- sequences in collagens and other proteins; Belongs to the P4HA family.
405	C18H9.3	6239.C18H9.3d.1	C18H9.3	GYF domain-containing protein gyf-1.
406	D2085.1	6239.D2085.1.1	pyr-1	Glutamine-dependent carbamoyl-phosphate synthase; This protein is a 'fusion' protein encoding four enzymatic activities of the pyrimidine pathway (GATase, CPSase, ATCase and DHOase) (By similarity). Involved in the elongation of the pharyngeal isthmus during development, probably by providing precursors of UDP- sugars required for heparan sulfate proteoglycan biosynthesis. Regulates the organizat…
407	F48E8.5	6239.F48E8.5.2	paa-1	Probable serine/threonine-protein phosphatase PP2A regulatory subunit; Acts as a scaffolding protein for phosphatase let-92 and its regulatory subunits (Probable). Probably together with let-92 and regulatory subunit sur-6, regulates centriole duplication, microtubule outgrowth and mitotic spindle stability during early embryonic cell division by preventing the degradation of sas-5 and kinase zyg…
408	B0365.1	6239.B0365.1.1	acly-2	ATP-citrate synthase; In the C-terminal section; belongs to the succinate/malate CoA ligase alpha subunit family.
409	T23H2.1	6239.T23H2.1.1	npp-12	Nuclear Pore complex Protein.
410	F56A3.3a	6239.F56A3.3a.3	npp-6	Nuclear Pore complex Protein.
411	R10E4.4	6239.R10E4.4.2	mcm-5	DNA replication licensing factor mcm-5; Acts as component of the mcm2-7 complex (mcm complex) which is the putative replicative helicase essential for 'once per cell cycle' DNA replication initiation and elongation in eukaryotic cells. The active ATPase sites in the mcm2-7 ring are formed through the interaction surfaces of two neighboring subunits such that a critical structure of a conserved ar…
412	R11A8.6	6239.R11A8.6.2	iars-1	Isoleucine--tRNA ligase, cytoplasmic; Belongs to the class-I aminoacyl-tRNA synthetase family.
413	F32H2.5	6239.F32H2.5.1	fasn-1	Carrier domain-containing protein.
414	C26D10.2a	6239.C26D10.2a.1	hel-1	Spliceosome RNA helicase DDX39B homolog; Required for mRNA export out of the nucleus. May play a role in spliceosome assembly.
415	DY3.2	6239.DY3.2.2	lmn-1	Lamin-1; Major component of the nuclear lamina, a fibrous layer on the nucleoplasmic side of the inner nuclear membrane. Provides a framework for the nuclear envelope and probably also interacts with chromatin. Essential to maintain the shape and integrity of the nucleus, and for DNA replication. Involved in spatial organization of nuclear pore complexes. It is not a target for ced-3 during apopt…
416	D1081.8	6239.D1081.8.1	cdc-5L	Cell Division Cycle related.
417	D1005.1	6239.D1005.1.1	acly-1	Probable ATP-citrate synthase; ATP-citrate synthase is the primary enzyme responsible for the synthesis of cytosolic acetyl-CoA in many tissues. In the N-terminal section; belongs to the succinate/malate CoA ligase beta subunit family.
418	H15N14.1c	6239.H15N14.1c.1	adr-1	A-to-I RNA editing regulator adr-1; Required for the hydrolytic deamination of adenosine to inosine in double-stranded RNA (dsRNA) referred to as A-to-I RNA editing. Does not have deaminase activity but binds to dsRNA and regulates A-to-I RNA editing, possibly by modulating the accessibility of the double-stranded RNA-specific adenosine deaminase adr-2 for target adenosines. Regulates editing eff…
419	W08G11.4	6239.W08G11.4.1	pptr-1	Serine/threonine-protein phosphatase 2A regulatory subunit pptr-1; Probable regulatory subunit of serine/threonine-protein phosphatase let-92 which negatively regulates the insulin receptor signaling cascade composed of daf-2, age-1, akt-1, akt-2 and sgk-1 by promoting the dephosphorylation of akt-1 on 'Thr-350'. Negatively regulates several functions controlled by the insulin pathway including d…
420	W07B3.2b	6239.W07B3.2b.2	gei-4	GEX Interacting protein.
421	ZC518.2	6239.ZC518.2.1	sec-24.2	Yeast SEC homolog.
422	F25H2.9	6239.F25H2.9.1	pas-5	Proteasome subunit alpha type-5; The proteasome is a multicatalytic proteinase complex which is characterized by its ability to cleave peptides with Arg, Phe, Tyr, Leu, and Glu adjacent to the leaving group at neutral or slightly basic pH. The proteasome has an ATP-dependent proteolytic activity (By similarity).
423	Y47D3A.29a	6239.Y47D3A.29b.1	pola-1	DNA polymerase.
424	Y47G6A.10	6239.Y47G6A.10.1	spg-7	AFG3-like protein spg-7; Acts as a component of the m-AAA protease complex which is an ATP-dependent metalloprotease mediating degradation of non-assembled mitochondrial inner membrane proteins (By similarity). The complex is necessary for the assembly of mitochondrial respiratory chain and ATPase complexes (By similarity). Functions both in post-translational assembly and in the turnover of mist…
425	Y110A7A.16	6239.Y110A7A.16.1	elpc-1	Elongator complex protein 1; Component of the RNA polymerase II elongator complex, a multiprotein complex associated with the RNA polymerase II (Pol II) holoenzyme, and which is involved in transcriptional elongation. Belongs to the ELP1/IKA1 family.
426	F26B1.2a	6239.F26B1.2a.1	hrpk-1	Heterogeneous nuclear ribonucleoprotein K homolog; RNA-binding protein which functions together with alg-1, a component of the miRNA loading complex, to modulate the processing and activity of specific miRNAs such as miR-58 and let-7 to regulate gene expression at the post-transcriptional level during embryonic, hypodermal and neuronal development. Promotes the lsy-6-mediated repression of cog-1 …
427	Y74C10AR.1	6239.Y74C10AR.1a.1	eif-3.I	Eukaryotic translation initiation factor 3 subunit I; Component of the eukaryotic translation initiation factor 3 (eIF-3) complex, which is involved in protein synthesis of a specialized repertoire of mRNAs and, together with other initiation factors, stimulates binding of mRNA and methionyl-tRNAi to the 40S ribosome. The eIF-3 complex specifically targets and initiates translation of a subset of…
428	C08H9.2a	6239.C08H9.2a.1	vgln-1	ViGiLN homolog.
429	Y24D9A.4a	6239.Y24D9A.4a.1	rpl-7A	60S ribosomal protein L7a; Belongs to the eukaryotic ribosomal protein eL8 family.
430	Y113G7B.23a	6239.Y113G7B.23c.1	swsn-1	SANT domain-containing protein.
431	W06H3.3	6239.W06H3.3.1	ctps-1	CTP synthase; Catalyzes the ATP-dependent amination of UTP to CTP with either L-glutamine or ammonia as the source of nitrogen.
432	F59A2.1a	6239.F59A2.1b.3	npp-9	Nuclear Pore complex Protein.
433	F49E8.3a	6239.F49E8.3b.1	pam-1	Puromycin-sensitive aminopeptidase; Aminopeptidase. Required for the exit from meiosis, probably upstream of cyclin cyb-3. Involved in the establishment of the anterior-posterior polarity at the embryonic 1-cell stage by regulating the dynamics of sperm-donated centrosomes. Plays a role in oocyte maturation. Required for embryonic development. Belongs to the peptidase M1 family.
434	Y49E10.1	6239.Y49E10.1.1	rpt-6	26S proteasome regulatory subunit 8; Component of the 26S proteasome, a multiprotein complex involved in the ATP-dependent degradation of ubiquitinated proteins. This complex plays a key role in the maintenance of protein homeostasis by removing misfolded or damaged proteins, which could impair cellular functions, and by removing proteins whose functions are no longer required. Therefore, the pro…
435	F22B5.7	6239.F22B5.7.1	zyg-9	Zygote defective protein 9; Plays a major role in organizing microtubules and spindle poles during mitosis and meiosis in one-cell stage embryos. Required for default nucleus positioning in oocytes.
436	T23D8.4	6239.T23D8.4.1	eif-3.C	Eukaryotic translation initiation factor 3 subunit C; Component of the eukaryotic translation initiation factor 3 (eIF-3) complex, which is involved in protein synthesis of a specialized repertoire of mRNAs and, together with other initiation factors, stimulates binding of mRNA and methionyl-tRNAi to the 40S ribosome. The eIF-3 complex specifically targets and initiates translation of a subset of…
437	ZK328.2	6239.ZK328.2.1	eftu-2	Tr-type G domain-containing protein.
438	Y41E3.4a	6239.Y41E3.4a.1	qars-1	Probable glutamine--tRNA ligase.
439	B0365.1	6239.B0365.1.1	acly-2	ATP-citrate synthase; In the C-terminal section; belongs to the succinate/malate CoA ligase alpha subunit family.
440	Y22D7AL.5a	6239.Y22D7AL.5a.1	hsp-60	Chaperonin homolog Hsp-60, mitochondrial; Implicated in mitochondrial protein import and macromolecular assembly. May facilitate the correct folding of imported proteins. May also prevent misfolding and promote the refolding and proper assembly of unfolded polypeptides generated under stress conditions in the mitochondrial matrix (By similarity).
441	W01B11.3	6239.W01B11.3.1	nol-58	Nop domain-containing protein.
442	Y48G1A.5a	6239.Y48G1A.5a.1	xpo-2	Importin N-terminal domain-containing protein.
443	K12D12.2	6239.K12D12.2.1	npp-3	Nuclear Pore complex Protein.
444	ZK370.8	6239.ZK370.8.1	tomm-70	Mitochondrial import receptor subunit tomm-70; Receptor that accelerates the import of all mitochondrial precursor proteins; Belongs to the Tom70 family.
445	W09C5.2	6239.W09C5.2.1	unc-59	Septin-type G domain-containing protein.
446	ZC518.3a	6239.ZC518.3d.1	ccr-4	Endo/exonuclease/phosphatase domain-containing protein.
447	F37C12.7	6239.F37C12.7.1	acs-4	Fatty Acid CoA Synthetase family.
448	Y38A8.2	6239.Y38A8.2.1	pbs-3	Proteasome subunit beta type-3; The proteasome is a multicatalytic proteinase complex which is characterized by its ability to cleave peptides with Arg, Phe, Tyr, Leu, and Glu adjacent to the leaving group at neutral or slightly basic pH. The proteasome has an ATP-dependent proteolytic activity (By similarity).
449	D2013.7	6239.D2013.7.1	eif-3.F	Eukaryotic translation initiation factor 3 subunit F; Component of the eukaryotic translation initiation factor 3 (eIF-3) complex, which is involved in protein synthesis of a specialized repertoire of mRNAs and, together with other initiation factors, stimulates binding of mRNA and methionyl-tRNAi to the 40S ribosome. The eIF-3 complex specifically targets and initiates translation of a subset of…
450	T05F1.3	6239.T05F1.3.1	rps-19	40S ribosomal protein S19; Belongs to the eukaryotic ribosomal protein eS19 family.
451	B0513.1a	6239.B0513.1a.1	lin-66	Uncharacterized protein.
452	C37H5.6a	6239.C37H5.6a.1	adss-1	Adenylosuccinate synthetase; Plays an important role in the de novo pathway and in the salvage pathway of purine nucleotide biosynthesis. Catalyzes the first committed step in the biosynthesis of AMP from IMP.
453	C13G3.3a	6239.C13G3.3c.1	pptr-2	Serine/threonine protein phosphatase 2A regulatory subunit; Belongs to the phosphatase 2A regulatory subunit.
454	F59C6.5	6239.F59C6.5.1	F59C6.5	Uncharacterized protein.
455	F20B6.2	6239.F20B6.2.1	vha-12	Probable V-type proton ATPase subunit B; Non-catalytic subunit of the peripheral V1 complex of vacuolar ATPase. V-ATPase is responsible for acidifying a variety of intracellular compartments in eukaryotic cells (By similarity). Required for necrotic cell death and epidermal cell fusion.
456	C36B1.3	6239.C36B1.3.1	rpb-3	RPOLD domain-containing protein.
457	F10C5.1	6239.F10C5.1.1	mat-3	Cell division cycle protein 23 homolog; Probable component of the anaphase promoting complex/cyclosome (APC/C), a cell cycle-regulated E3 ubiquitin ligase that controls progression through mitosis and the G1 phase of the cell cycle. The APC/C complex acts by mediating ubiquitination and subsequent degradation of target proteins. Developmental role in early embryogenesis and the metaphase to anaph…
458	C04C3.3	6239.C04C3.3.1	pdhb-1	Pyruvate dehydrogenase E1 component subunit beta, mitochondrial; The pyruvate dehydrogenase complex catalyzes the overall conversion of pyruvate to acetyl-CoA and CO(2). It contains multiple copies of three enzymatic components: pyruvate dehydrogenase (E1), dihydrolipoamide acetyltransferase (E2) and lipoamide dehydrogenase (E3) (By similarity).
459	C07A9.3a	6239.C07A9.3b.1	tlk-1	Serine/threonine-protein kinase tousled-like 1; Essential for appropriate transcription during embryonic development. May act during transcription elongation to activate the RNA polymerase II large subunit (ama-1) by phosphorylating the Ser-2 residues of the C-terminal domain 7-residue repeats. Does not phosphorylate histone H3.
460	F56F11.4a	6239.F56F11.4b.1	F56F11.4	AAA domain-containing protein; Belongs to the AAA ATPase family.
461	T20G5.1	6239.T20G5.1.1	chc-1	Probable clathrin heavy chain 1; Clathrin is the major protein of the polyhedral coat of coated pits and vesicles (By similarity). May play a role in yolk protein clatherin-mediated endocytosis by oocytes during oogenesis ; Belongs to the clathrin heavy chain family.
462	T10B5.5a	6239.T10B5.5a.2	cct-7	T-complex protein 1 subunit eta; Molecular chaperone; assists the folding of proteins upon ATP hydrolysis. Known to play a role, in vitro, in the folding of actin and tubulin.
463	W06H8.1a	6239.W06H8.1b.2	rme-1	Receptor Mediated Endocytosis; Belongs to the TRAFAC class dynamin-like GTPase superfamily. Dynamin/Fzo/YdjA family.
464	F10G7.8	6239.F10G7.8.2	rpn-5	PCI domain-containing protein.
465	T10F2.4	6239.T10F2.4.1	prp-19	Pre-mRNA-processing factor 19; Probable ubiquitin-protein ligase which is mainly involved pre-mRNA splicing and DNA repair. Core component of the NTC/Nineteen complex which is part of the spliceosome and participates in its assembly, its remodeling and is required for its activity (By similarity). Together with emb-4, necessary for interaction of rnp-4, a probable exon junction complex component,…
466	C47E12.5a	6239.C47E12.5a.2	uba-1	UBA_e1_C domain-containing protein; Belongs to the ubiquitin-activating E1 family.
467	F25H5.3a	6239.F25H5.3e.1	pyk-1	Pyruvate kinase; Belongs to the pyruvate kinase family.
468	T08B2.10	6239.T08B2.10.2	rps-17	40S ribosomal protein S17; Belongs to the eukaryotic ribosomal protein eS17 family.
469	H15N14.2a	6239.H15N14.2a.1	nsf-1	Vesicle-fusing ATPase; Required for vesicle-mediated transport. Catalyzes the fusion of transport vesicles within the Golgi cisternae. Is also required for transport from the endoplasmic reticulum to the Golgi stack. Seems to function as a fusion protein required for the delivery of cargo proteins to all compartments of the Golgi stack independent of vesicle origin (By similarity); Belongs to the…
470	F25D7.4	6239.F25D7.4.1	maph-1.2	Microtubule-Associated Protein Homolog.
471	C27D11.1	6239.C27D11.1.1	egl-45	Eukaryotic translation initiation factor 3 subunit A; RNA-binding component of the eukaryotic translation initiation factor 3 (eIF-3) complex, which is involved in protein synthesis of a specialized repertoire of mRNAs and, together with other initiation factors, stimulates binding of mRNA and methionyl-tRNAi to the 40S ribosome. The eIF-3 complex specifically targets and initiates translation of…
472	T23G5.1	6239.T23G5.1.2	rnr-1	Ribonucleoside-diphosphate reductase large subunit; Provides the precursors necessary for DNA synthesis. Catalyzes the biosynthesis of deoxyribonucleotides from the corresponding ribonucleotides.
473	K07C5.4	6239.K07C5.4.1	nol-56	Nucleolar protein 56; Required for 60S ribosomal subunit synthesis. Belongs to the NOP5/NOP56 family.
474	C03C10.1	6239.C03C10.1.1	kin-19	Casein kinase I isoform alpha; Belongs to the protein kinase superfamily. CK1 Ser/Thr protein kinase family. Casein kinase I subfamily.
475	T17E9.2a	6239.T17E9.2b.1	nmt-1	Probable glycylpeptide N-tetradecanoyltransferase; Adds a myristoyl group to the N-terminal glycine residue of certain cellular proteins.
476	K11H3.1a	6239.K11H3.1b.1	gpdh-2	Probable glycerol-3-phosphate dehydrogenase 2.
477	T14F9.1	6239.T14F9.1.1	vha-15	Probable V-type proton ATPase subunit H 2; Subunit of the peripheral V1 complex of vacuolar ATPase. Subunit H activates the ATPase activity of the enzyme and couples ATPase activity to proton flow. Vacuolar ATPase is responsible for acidifying a variety of intracellular compartments in eukaryotic cells, thus providing most of the energy required for transport processes in the vacuolar system (By …
478	K08E3.5a	6239.K08E3.5b.1	K08E3.5	UTP--glucose-1-phosphate uridylyltransferase.
479	F41C3.5	6239.F41C3.5.3	F41C3.5	Serine carboxypeptidase ctsa-1.1; Belongs to the peptidase S10 family.
480	F18E2.3	6239.F18E2.3.1	scc-3	Cohesin subunit scc-3; Component of the cohesin complex, a complex required for the cohesion of sister chromatids after DNA replication. The cohesin complex apparently forms a large proteinaceous ring within which sister chromatids can be trapped (By similarity). At anaphase, the scc-1 subunit of the complex is cleaved and dissociates from chromatin, allowing sister chromatids to segregate (By si…
481	F22B5.2a	6239.F22B5.2a.1	eif-3.G	Eukaryotic translation initiation factor 3 subunit G; RNA-binding component of the eukaryotic translation initiation factor 3 (eIF-3) complex, which is involved in protein synthesis of a specialized repertoire of mRNAs and, together with other initiation factors, stimulates binding of mRNA and methionyl-tRNAi to the 40S ribosome. The eIF-3 complex specifically targets and initiates translation of…
482	Y44E3A.6a	6239.Y44E3A.6b.1	Y44E3A.6	FHA domain-containing protein.
483	F22B5.9	6239.F22B5.9.1	fars-3	Phenylalanine--tRNA ligase beta subunit.
484	B0336.2	6239.B0336.2.3	arf-1.2	ADP-ribosylation factor 1-like 2; GTP-binding protein involved in protein trafficking; may modulate vesicle budding and uncoating within the Golgi apparatus. Involved in endoplasmic reticulum dynamics during embryogenesis. Also required for adult germline function. Plays a role in cell shedding during embryogenesis probably by promoting the endocytosis of cell adhesion molecules. During neurogene…
485	K07H8.10	6239.K07H8.10.2	K07H8.10	RRM domain-containing protein.
486	Y60A3A.10	6239.Y60A3A.10.1	dhs-24	DeHydrogenases, Short chain.
487	T21G5.3	6239.T21G5.3.1	glh-1	ATP-dependent RNA helicase glh-1; Probable ATP-binding RNA helicase. May act redundantly with the P-granule component glh-4 to regulate the formation of the granular structure of P-granules in embryos. May play a role in transgenerational epigenetic inheritance. May protect somatic cells from excessive apoptosis during normal development. Belongs to the DEAD box helicase family. DDX4/VASA subfami…
488	C03C10.3	6239.C03C10.3.1	rnr-2	Ribonucleoside-diphosphate reductase small chain; Provides the precursors necessary for DNA synthesis. Catalyzes the biosynthesis of deoxyribonucleotides from the corresponding ribonucleotides.
489	R53.4	6239.R53.4.1	R53.4	Putative ATP synthase subunit f, mitochondrial; Mitochondrial membrane ATP synthase (F(1)F(0) ATP synthase or Complex V) produces ATP from ADP in the presence of a proton gradient across the membrane which is generated by electron transport complexes of the respiratory chain. F-type ATPases consist of two structural domains, F(1) - containing the extramembraneous catalytic core and F(0) - contain…
490	C07D8.6	6239.C07D8.6.1	C07D8.6	Aldo_ket_red domain-containing protein.
491	Y60A3A.9	6239.Y60A3A.9.1	Y60A3A.9	GOLD domain-containing protein.
492	F38A5.7	6239.F38A5.7.1	sup-36	SUPpressor.
493	C08B11.7	6239.C08B11.7.1	ubh-4	Ubiquitin carboxyl-terminal hydrolase ubh-4; Ubiquitin-protein hydrolase involved both in the processing of ubiquitin precursors and of ubiquitinated proteins. This enzyme is a thiol protease that recognizes and hydrolyzes a peptide bond at the C- terminal glycine of ubiquitin; Belongs to the peptidase C12 family.
494	H38K22.2a	6239.H38K22.2a.1	dcn-1	Defective in cullin neddylation protein 1; Required for neddylation of cullin components of SCF-type E3 ubiquitin ligase complexes. Neddylation of cullins play an essential role in the regulation of SCF-type complexes activity. Does not act by preventing deneddylation, but rather facilitates neddylation, possibly by acting with rbx-1 to recruit the Nedd8-charged E2 enzyme to the cullin component …
495	Y67D8C.10a	6239.Y67D8C.10b.1	mca-3	Calcium-transporting ATPase; This magnesium-dependent enzyme catalyzes the hydrolysis of ATP coupled with the transport of calcium.
496	C06A1.1	6239.C06A1.1.1	cdc-48.1	Transitional endoplasmic reticulum ATPase homolog 1; ATP-dependent chaperone which probably uses the energy provided by ATP hydrolysis to generate mechanical force to unfold substrate proteins, disassemble protein complexes, and disaggregate protein aggregates. Can also prevent aggregation of unfolded proteins also in an ATP- independent manner. Targets polyubiquitinated proteins for proteasomal …
497	K01C8.10	6239.K01C8.10.1	cct-4	T-complex protein 1 subunit delta; Molecular chaperone; assists the folding of proteins upon ATP hydrolysis. Known to play a role, in vitro, in the folding of actin and tubulin.
498	C41C4.8	6239.C41C4.8.2	cdc-48.2	Transitional endoplasmic reticulum ATPase homolog 2; ATP-dependent chaperone which probably uses the energy provided by ATP hydrolysis to generate mechanical force to unfold substrate proteins, disassemble protein complexes, and disaggregate protein aggregates. However, able to prevent aggregation of unfolded proteins also in an ATP-independent manner. Targets polyubiquitinated proteins for prote…
499	F54H12.1a	6239.F54H12.1a.1	aco-2	Probable aconitate hydratase, mitochondrial; Catalyzes the isomerization of citrate to isocitrate via cis- aconitate.
500	F52E4.1a	6239.F52E4.1a.2	pccb-1	Propionyl Coenzyme A Carboxylase Beta subunit.
501	Y49A3A.2	6239.Y49A3A.2.4	vha-13	V-type proton ATPase catalytic subunit A; Catalytic subunit of the peripheral V1 complex of vacuolar ATPase (Probable). V-ATPase vacuolar ATPase is responsible for acidifying a variety of intracellular compartments in eukaryotic cells (Probable). Required along with other vacuolar ATPase components for the removal of protein aggregates which form in immature oocytes in the distal gonad. This remo…
502	R09E12.3	6239.R09E12.3.1	sti-1	Stress-induced-phosphoprotein 1; Plays a role in gonad development. Up-regulates longevity and thermotolerance. Binds daf-21/hsp90 and inhibits its ATPase activity.
503	ZC434.5	6239.ZC434.5.2	ears-1	Glutamyl(E) Amino-acyl tRNA Synthetase.
504	T22D1.9	6239.T22D1.9.1	rpn-1	26S proteasome non-ATPase regulatory subunit 2; Component of the 26S proteasome, a multiprotein complex involved in the ATP-dependent degradation of ubiquitinated proteins. This complex plays a key role in the maintenance of protein homeostasis by removing misfolded or damaged proteins, which could impair cellular functions, and by removing proteins whose functions are no longer required. Therefo…
505	K08F4.2	6239.K08F4.2.1	gtbp-1	Ras-Gtpase-activating protein SH3 (Three) domain-Binding Protein.
506	K10B3.7	6239.K10B3.7.2	gpd-3	Glyceraldehyde-3-phosphate dehydrogenase 3.
507	LLC1.3a	6239.LLC1.3a.1	dld-1	Dihydrolipoyl dehydrogenase, mitochondrial.
508	Y55F3AM.13	6239.Y55F3AM.13.1	Y55F3AM.13	Uncharacterized protein.
509	Y57G11C.15a	6239.Y57G11C.15a.1	sec-61	Plug_translocon domain-containing protein.
510	K07A1.12	6239.K07A1.12.1	lin-53	Probable histone-binding protein lin-53; Core histone-binding subunit that may target chromatin assembly factors, chromatin remodeling factors and histone deacetylases to their histone substrates in a manner that is regulated by nucleosomal DNA (By similarity). Required for hcp-3 and his-1 stabilization, localization of hcp-3 to centromeres and for proper chromosome segregation. Synthetic multivu…
511	D2030.2a	6239.D2030.2a.3	D2030.2	Uncharacterized protein.
512	ZK381.4a	6239.ZK381.4b.1	pgl-1	Guanyl-specific ribonuclease pgl-1; Guanyl-specific endoribonuclease which cleaves the phosphodiester bond in single-stranded RNA between the 3'-guanylic residue and the 5'-OH residue of adjacent nucleotide, resulting in the formation of a corresponding 2',3'-cyclic phosphate intermediate. Together with the P-granule component pgl-3, is involved in the formation of P-granules. Together with pgl-3…
513	E02D9.1b	6239.E02D9.1a.1	E02D9.1	Protein kinase domain-containing protein; Belongs to the protein kinase superfamily.
514	C39E9.13	6239.C39E9.13.1	rfc-3	RFC (DNA replication factor) family.
515	F32B6.2	6239.F32B6.2.1	mccc-1	MethylCrotonoyl-Coenzyme A Carboxylase (Alpha).
516	W06H3.1	6239.W06H3.1.1	immt-2	MICOS complex subunit MIC60-2; Sustains mitochondrial morphology probably through maintaining cristae morphology. May act as a component of the MICOS complex, a large protein complex of the mitochondria (By similarity).
517	C13B9.3	6239.C13B9.3.2	copd-1	Probable coatomer subunit delta; The coatomer is a cytosolic protein complex that binds to dilysine motifs and reversibly associates with Golgi non-clathrin- coated vesicles, which further mediate biosynthetic protein transport from the ER, via the Golgi up to the trans Golgi network. Coatomer complex is required for budding from Golgi membranes, and is essential for the retrograde Golgi-to-ER tr…
518	F26F4.10a	6239.F26F4.10a.2	rars-1	Probable arginine--tRNA ligase, cytoplasmic; Forms part of a macromolecular complex that catalyzes the attachment of specific amino acids to cognate tRNAs during protein synthesis.
519	Y102A5A.1	6239.Y102A5A.1.1	cand-1	Cullin-associated NEDD8-dissociated protein 1; Key assembly factor of SCF (SKP1-CUL1-F-box protein) E3 ubiquitin ligase complexes that promotes the exchange of the substrate- recognition F-box subunit in SCF complexes, thereby playing a key role in the cellular repertoire of SCF complexes. Acts as a F-box protein exchange factor (Probable).
520	T08B2.7a	6239.T08B2.7a.1	ech-1.2	Enoyl-CoA Hydratase.
521	T05F1.1a	6239.T05F1.1b.1	nra-2	Nicalin; Involved in the recognition and selection of protein complexes to exit the endoplasmic reticulum (ER). In muscles, regulates levamisole-sensitive nicotinic acetylcholine receptor (L-AChR) subunit composition, possibly by allowing only specific L-AChR subunit combinations to exit the ER. Specifically, may promote the inclusion of alpha subunits unc-38 and unc-29 into L-AChR. Regulates L- …
522	Y37E3.10	6239.Y37E3.10a.1	eif-2alpha	S1 motif domain-containing protein.
523	Y37E3.10	6239.Y37E3.10a.1	eif-2alpha	S1 motif domain-containing protein.
524	B0250.5	6239.B0250.5.1	B0250.5	Probable 3-hydroxyisobutyrate dehydrogenase, mitochondrial.
525	ZK328.5b	6239.ZK328.5b.1	npp-10	Nuclear pore complex protein Nup98-Nup96; Nup98 and Nup96 play a role in the bidirectional transport across the nucleoporin complex (NPC). Required for the nuclear import of hcp-4 during mitotic prophase, this step is essential for centrosome assembly and resolution. Regulates nucleoporin npp-5 localization to the nuclear membrane during interphase and to kinetochores during metaphase. Has a role…
526	C36B1.4	6239.C36B1.4.2	pas-4	Proteasome subunit alpha type-7; The proteasome is a multicatalytic proteinase complex which is characterized by its ability to cleave peptides with Arg, Phe, Tyr, Leu, and Glu adjacent to the leaving group at neutral or slightly basic pH. The proteasome has an ATP-dependent proteolytic activity.
527	Y87G2A.5	6239.Y87G2A.5.2	glp-4	Valine--tRNA ligase.
528	ZK829.4	6239.ZK829.4.1	gdh-1	Glutamate dehydrogenase; Belongs to the Glu/Leu/Phe/Val dehydrogenases family.
529	Y47D3A.26b	6239.Y47D3A.26b.1	smc-3	Structural maintenance of chromosomes protein 3; Involved in chromosome cohesion during cell cycle and in DNA repair. Involved in the repair of double strand breaks during mitosis and meiosis. Required for chromosome segregation during mitosis. Central component of cohesin complex. The cohesin complex is required for the cohesion of sister chromatids after DNA replication. The cohesin complex app…
530	K12D12.1	6239.K12D12.1.1	top-2	DNA topoisomerase 2 top-2; Control of topological states of DNA by transient breakage and subsequent rejoining of DNA strands. Topoisomerase II makes double- strand breaks (By similarity). Essential during mitosis in the adult germline and during embryogenesis for proper segregation of daughter chromosomes. Required for centromere resolution during mitosis. Required for chromosome segregation in …

## Sheet: Orthologs in Arabidopsis
Original User ID	Original Gene Name	Original Taxonomy	Original Gene Symbol	Original Gene Entrez Gene Ids	Original Gene Ensembl Gene Ids	Ortholog Gene Name	Ortholog Taxonomy	Percent Identity	Ortholog Gene Symbol	Ortholog Entrez Gene Ids	Ortholog Ensembl Gene Ids
WBGene00003951	Proteasome subunit pbs-5(pbs-5)	Caenorhabditis elegans (undefined)	pbs-5	173334	WBGene00003951	20S proteasome beta subunit E1(PBE1)	Arabidopsis thaliana (thale cress)	51.4	PBE1	837863	AT1G13060
WBGene00007952	Exportin-7(C35A5.8)	Caenorhabditis elegans (undefined)	C35A5.8	179467	WBGene00007952	ARM repeat superfamily protein(AT5G06120)	Arabidopsis thaliana (thale cress)	30.4	AT5G06120	830499	AT5G06120
WBGene00010778	Glycerol-3-phosphate dehydrogenase [NAD(+)];putative glycerol-3-phosphate dehydrogenase 2(gpdh-2)	Caenorhabditis elegans (undefined)	gpdh-2	176399	WBGene00010778	NAD-dependent glycerol-3-phosphate dehydrogenase family protein(GPDHp)	Arabidopsis thaliana (thale cress)	46.4	GPDHp	834060	AT5G40610
WBGene00010780	Putative tricarboxylate transport protein, mitochondrial(K11H3.3)	Caenorhabditis elegans (undefined)	K11H3.3	176398	WBGene00010780	Mitochondrial substrate carrier family protein(mSFC1)	Arabidopsis thaliana (thale cress)	31.6	mSFC1	831479	AT5G01340
WBGene00001258	AAA_12 domain-containing protein;DNA2/NAM7 helicase-like C-terminal domain-containing protein;Intron-binding protein aquarius(emb-4)	Caenorhabditis elegans (undefined)	emb-4	180232	WBGene00001258	P-loop containing nucleoside triphosphate hydrolases superfamily protein(EMB2765)	Arabidopsis thaliana (thale cress)	42.8	EMB2765	818459	AT2G38770
WBGene00015565	NADP-dependent oxidoreductase domain-containing protein(C07D8.6)	Caenorhabditis elegans (undefined)	C07D8.6	180997	WBGene00015565	NAD(P)-linked oxidoreductase superfamily protein(ChlAKR)	Arabidopsis thaliana (thale cress)	41.5	ChlAKR	818354	AT2G37770
WBGene00002152	Isoleucine--tRNA ligase, cytoplasmic(iars-1)	Caenorhabditis elegans (undefined)	iars-1	177926	WBGene00002152	tRNA synthetase class I (I, L, M and V) family protein(AT4G10320)	Arabidopsis thaliana (thale cress)	47.5	AT4G10320	826624	AT4G10320
WBGene00017719	Lipid droplet localized protein(ldp-1)	Caenorhabditis elegans (undefined)	ldp-1	178692	WBGene00017719	Saccharopine dehydrogenase(AT5G39410)	Arabidopsis thaliana (thale cress)	31.9	AT5G39410	833937	AT5G39410
WBGene00012528	Poly(A) polymerase(pap-1)	Caenorhabditis elegans (undefined)	pap-1	179458	WBGene00012528	poly(A) polymerase 1(PAPS1)	Arabidopsis thaliana (thale cress)	35.3	PAPS1	838378	AT1G17980
WBGene00001259	Suppressor of Ty 6 homolog(emb-5)	Caenorhabditis elegans (undefined)	emb-5	175621	WBGene00001259	Transcription elongation factor Spt6(AT1G63210)	Arabidopsis thaliana (thale cress)	26.2	AT1G63210	842626
WBGene00003799	Nuclear pore protein(npp-13)	Caenorhabditis elegans (undefined)	npp-13	171774	WBGene00003799	Nucleoporin interacting component (Nup93/Nic96-like) family protein(AT3G57350)	Arabidopsis thaliana (thale cress)	19.6	AT3G57350	824902	AT3G57350
WBGene00010627	Nucleolar protein 56(nol-56)	Caenorhabditis elegans (undefined)	nol-56	179442	WBGene00010627	NOP56-like pre RNA processing ribonucleoprotein(NOP56)	Arabidopsis thaliana (thale cress)	49.3	NOP56	842063	AT1G56110
WBGene00000200	Actin-related protein 2(arx-2)	Caenorhabditis elegans (undefined)	arx-2	179440	WBGene00000200	actin related protein 2(ARP2)	Arabidopsis thaliana (thale cress)	60.1	ARP2	822317	AT3G27000,AT1G61580
WBGene00021351	Eukaryotic translation initiation factor 2 subunit 1(eif-2alpha)	Caenorhabditis elegans (undefined)	eif-2alpha	171769	WBGene00021351	Eukaryotic translation initiation factor 2 subunit 1(AT2G40290)	Arabidopsis thaliana (thale cress)	44.4	AT2G40290	818621	AT2G40290
WBGene00004874	Structural maintenance of chromosomes protein 4(smc-4)	Caenorhabditis elegans (undefined)	smc-4	175603	WBGene00004874	structural maintenance of chromosome 3(SMC3)	Arabidopsis thaliana (thale cress)	31.3	SMC3	834917	AT5G48600,AT2G27170
WBGene00020391	T-complex protein 1 subunit eta(cct-7)	Caenorhabditis elegans (undefined)	cct-7	178670	WBGene00020391	TCP-1/cpn60 chaperonin family protein(AT3G11830)	Arabidopsis thaliana (thale cress)	60.4	AT3G11830	820356	AT3G11830
WBGene00006579	Protein kinase domain-containing protein;Serine/threonine-protein kinase tousled-like 1(tlk-1)	Caenorhabditis elegans (undefined)	tlk-1	176369	WBGene00006579	putative protein kinase 1(PPK1)	Arabidopsis thaliana (thale cress)	21.6	PPK1	844108	AT5G57880,AT1G77720
WBGene00004409	Large ribosomal subunit protein P1(rla-1)	Caenorhabditis elegans (undefined)	rla-1	171766	WBGene00004409	60S acidic ribosomal protein family(AT1G01100)	Arabidopsis thaliana (thale cress)	62.3	AT1G01100	839410	AT1G01100
WBGene00007400	Protein BUD31 homolog(bud-31)	Caenorhabditis elegans (undefined)	bud-31	176368	WBGene00007400	G10 family protein(AT4G21110)	Arabidopsis thaliana (thale cress)	63.8	AT4G21110	827859	AT4G21110
WBGene00013025	V-type proton ATPase catalytic subunit A(vha-13)	Caenorhabditis elegans (undefined)	vha-13	3564970	WBGene00013025	vacuolar ATP synthase subunit A(VHA-A)	Arabidopsis thaliana (thale cress)	70.2	VHA-A	844228	AT1G78900
WBGene00006540	Tubulin gamma chain(tbg-1)	Caenorhabditis elegans (undefined)	tbg-1	176361	WBGene00006540	gamma-tubulin complex protein 2(GCP2)	Arabidopsis thaliana (thale cress)	44.4	GCP2	830445	AT5G05620
WBGene00010785	DNA topoisomerase 2 top-2(top-2)	Caenorhabditis elegans (undefined)	top-2	174825	WBGene00010785	topoisomerase II(TOPII)	Arabidopsis thaliana (thale cress)	45.3	TOPII	821972	AT3G23890
WBGene00020142	5'-AMP-activated protein kinase catalytic subunit alpha-2(aak-2)	Caenorhabditis elegans (undefined)	aak-2	181727	WBGene00020142	SNF1-related protein kinase 1.3(SnRK1.3)	Arabidopsis thaliana (thale cress)	43.7	SnRK1.3	833940	AT5G39440
WBGene00004180	DNA primase small subunit(pri-1)	Caenorhabditis elegans (undefined)	pri-1	176358	WBGene00004180	DNA primase POLA3(POLA3)	Arabidopsis thaliana (thale cress)	37.8	POLA3	834193	AT5G41880
WBGene00011775	Coatomer subunit gamma;putative coatomer subunit gamma(copg-1)	Caenorhabditis elegans (undefined)	copg-1	177891	WBGene00011775	coatomer gamma-2 subunit, putative / gamma-2 coat protein, putative / gamma-2 COP(AT4G34450)	Arabidopsis thaliana (thale cress)	47.1	AT4G34450	829596	AT4G34450
WBGene00000380	T-complex protein 1 subunit epsilon(cct-5)	Caenorhabditis elegans (undefined)	cct-5	175588	WBGene00000380	TCP-1/cpn60 chaperonin family protein(AT1G24510)	Arabidopsis thaliana (thale cress)	63.9	AT1G24510	839066	AT1G24510
WBGene00001511	WD repeat-containing protein fzy-1(fzy-1)	Caenorhabditis elegans (undefined)	fzy-1	266859	WBGene00001511	Transducin family protein / WD-40 repeat family protein(CDC20.1)	Arabidopsis thaliana (thale cress)	27.3	CDC20.1	829463	AT4G33270
WBGene00004441	Large ribosomal subunit protein eL27(rpl-27)	Caenorhabditis elegans (undefined)	rpl-27	171750	WBGene00004441	Ribosomal L27e protein family(AT3G22230)	Arabidopsis thaliana (thale cress)	51.5	AT3G22230	821787	AT3G22230
WBGene00008412	ATP-dependent Clp protease ATP-binding subunit clpX-like, mitochondrial(D2030.2)	Caenorhabditis elegans (undefined)	D2030.2	172511	WBGene00008412	ATP-dependent Clp protease(AT5G49840)	Arabidopsis thaliana (thale cress)	34.1	AT5G49840	835047	AT5G49840
WBGene00001047	J domain-containing protein(dnj-29)	Caenorhabditis elegans (undefined)	dnj-29	173278	WBGene00001047	DnaJ / Sec63 Brl domains-containing protein(ATERDJ2A)	Arabidopsis thaliana (thale cress)	27	ATERDJ2A	844334	AT1G79940
WBGene00013343	Pre-mRNA-processing factor 6(prp-6)	Caenorhabditis elegans (undefined)	prp-6	180180	WBGene00013343	pre-mRNA splicing factor-like protein(EMB2770)	Arabidopsis thaliana (thale cress)	43.3	EMB2770	827925	AT4G03430
WBGene00014218	Pre-mRNA-processing factor 40 homolog B;WW domain-containing protein ZK1098.1(prp-40)	Caenorhabditis elegans (undefined)	prp-40	176343	WBGene00014218	pre-mRNA-processing protein 40A(PRP40A)	Arabidopsis thaliana (thale cress)	25.4	PRP40A	841057	AT1G44910
WBGene00015413	Pyruvate dehydrogenase E1 component subunit beta, mitochondrial(pdhb-1)	Caenorhabditis elegans (undefined)	pdhb-1	177108	WBGene00015413	Transketolase family protein(MAB1)	Arabidopsis thaliana (thale cress)	63.8	MAB1	835157	AT5G50850
WBGene00000142	SUMO-activating enzyme subunit aos-1(aos-1)	Caenorhabditis elegans (undefined)	aos-1	179409	WBGene00000142	SUMO-activating enzyme 1B(SAE1B)	Arabidopsis thaliana (thale cress)	28.7	SAE1B	835127	AT5G50580,AT5G50680
WBGene00000550	Clustered mitochondria protein homolog(clu-1)	Caenorhabditis elegans (undefined)	clu-1	176341	WBGene00000550	tetratricopeptide repeat (TPR)-containing protein(NOXY38)	Arabidopsis thaliana (thale cress)	27.5	NOXY38	824378	AT3G52140
WBGene00003818	Vesicle-fusing ATPase(nsf-1)	Caenorhabditis elegans (undefined)	nsf-1	266842	WBGene00003818	AAA-type ATPase family protein(NSF)	Arabidopsis thaliana (thale cress)	41	NSF	825830	AT4G04910
WBGene00001999	Heterogeneous nuclear ribonucleoprotein A1(hrpa-1)	Caenorhabditis elegans (undefined)	hrpa-1	177101	WBGene00001999	RNA-binding (RRM/RBD/RNP motifs) family protein(AT3G15010)	Arabidopsis thaliana (thale cress)	29.5	AT3G15010	820730	AT3G15010
WBGene00001999	Heterogeneous nuclear ribonucleoprotein A1(hrpa-1)	Caenorhabditis elegans (undefined)	hrpa-1	177101	WBGene00001999	RNA-binding (RRM/RBD/RNP motifs) family protein(AT5G40490)	Arabidopsis thaliana (thale cress)	37.4	AT5G40490	834047	AT5G40490,AT1G66080
WBGene00000813	COP9 signalosome complex subunit 1(csn-1)	Caenorhabditis elegans (undefined)	csn-1	180168	WBGene00000813	COP9 signalosome complex subunit 1(FUS6)	Arabidopsis thaliana (thale cress)	26.4	FUS6	825286	AT3G61140
WBGene00021088	Peptidase M24 domain-containing protein(W08E12.7)	Caenorhabditis elegans (undefined)	W08E12.7	177097	WBGene00021088	metallopeptidase M24 family protein(ATG2)	Arabidopsis thaliana (thale cress)	41.2	ATG2	824343	AT3G51800
WBGene00007137	Leucine carboxyl methyltransferase 1(lcmt-1)	Caenorhabditis elegans (undefined)	lcmt-1	175561	WBGene00007137	Leucine carboxyl methyltransferase(SBI1)	Arabidopsis thaliana (thale cress)	33.5	SBI1	837541	AT1G02100
WBGene00006617	Threonine--tRNA ligase, cytoplasmic;threonine--tRNA ligase(tars-1)	Caenorhabditis elegans (undefined)	tars-1	174790	WBGene00006617	Threonyl-tRNA synthetase(AT5G26830)	Arabidopsis thaliana (thale cress)	55.3	AT5G26830	832741	AT5G26830
WBGene00010428	Defective in cullin neddylation protein 1(dcn-1)	Caenorhabditis elegans (undefined)	dcn-1	175556	WBGene00010428	defective in cullin neddylation protein(AT3G12760)	Arabidopsis thaliana (thale cress)	36.5	AT3G12760	820458	AT3G12760
WBGene00003153	Calcium-transporting ATPase(mca-3)	Caenorhabditis elegans (undefined)	mca-3	177089	WBGene00003153	Cation transporter/ E1-E2 ATPase family protein(ACA7)	Arabidopsis thaliana (thale cress)	40.8	ACA7	816826	AT2G22950,AT1G08080
WBGene00006699	E1 ubiquitin-activating enzyme(uba-1)	Caenorhabditis elegans (undefined)	uba-1	177855	WBGene00006699	ubiquitin activating enzyme 2(UBA 2)	Arabidopsis thaliana (thale cress)	37.2	UBA 2	830534	AT5G06460
WBGene00007784	RuvB-like 1(ruvb-1)	Caenorhabditis elegans (undefined)	ruvb-1	179388	WBGene00007784	P-loop containing nucleoside triphosphate hydrolases superfamily protein(RIN1)	Arabidopsis thaliana (thale cress)	58.9	RIN1	832293	AT5G22330
WBGene00003157	DNA replication licensing factor mcm-5(mcm-5)	Caenorhabditis elegans (undefined)	mcm-5	175552	WBGene00003157	Minichromosome maintenance (MCM2/3/5) family protein(MCM5)	Arabidopsis thaliana (thale cress)	46.4	MCM5	815415	AT2G07690
WBGene00004049	Poly [ADP-ribose] polymerase;Poly [ADP-ribose] polymerase 1(parp-1)	Caenorhabditis elegans (undefined)	parp-1	266823	WBGene00004049	poly(ADP-ribose) polymerase 2(PARP1)	Arabidopsis thaliana (thale cress)	31.4	PARP1	817690	AT2G31320
WBGene00011605	Splicing factor 3B subunit 1 domain-containing protein(sftb-1)	Caenorhabditis elegans (undefined)	sftb-1	175549	WBGene00011605	splicing factor(AT5G64270)	Arabidopsis thaliana (thale cress)	61.8	AT5G64270	836548	AT5G64270
WBGene00009319	Methylcrotonoyl-CoA carboxylase subunit alpha, mitochondrial(mccc-1)	Caenorhabditis elegans (undefined)	mccc-1	177841	WBGene00009319	methylcrotonyl-CoA carboxylase alpha chain(MCCA)	Arabidopsis thaliana (thale cress)	45.2	MCCA	838362	AT1G03090
WBGene00003073	Leucine--tRNA ligase(lars-1)	Caenorhabditis elegans (undefined)	lars-1	175538	WBGene00003073	ATP binding/leucine-tRNA ligases/aminoacyl-tRNA ligase(AT1G09620)	Arabidopsis thaliana (thale cress)	45.6	AT1G09620	837489	AT1G09620
WBGene00004391	Ribonucleoside-diphosphate reductase large subunit(rnr-1)	Caenorhabditis elegans (undefined)	rnr-1	176301	WBGene00004391	ribonucleotide reductase 1(RNR1)	Arabidopsis thaliana (thale cress)	64.4	RNR1	816715	AT2G21790,AT5G02250
WBGene00021686	Doublecortin domain-containing protein;SAM-dependent MTase RsmB/NOP-type domain-containing protein;tRNA (cytosine(34)-C(5))-methyltransferase(nsun-2)	Caenorhabditis elegans (undefined)	nsun-2	171697	WBGene00021686	S-adenosyl-L-methionine-dependent methyltransferases superfamily protein(AT4G40000)	Arabidopsis thaliana (thale cress)	32.2	AT4G40000	830161	AT4G40000
WBGene00004880	Regulator of nonsense transcripts 1(smg-2)	Caenorhabditis elegans (undefined)	smg-2	171696	WBGene00004880	RNA helicase(LBA1)	Arabidopsis thaliana (thale cress)	48.2	LBA1	834747	AT5G47010
WBGene00006936	Valine--tRNA ligase(glp-4)	Caenorhabditis elegans (undefined)	glp-4	173224	WBGene00006936	valyl-tRNA synthetase / valine-tRNA ligase (VALRS)(TWN2)	Arabidopsis thaliana (thale cress)	47.5	TWN2	838023	AT1G14610
WBGene00004392	Ribonucleoside-diphosphate reductase small chain(rnr-2)	Caenorhabditis elegans (undefined)	rnr-2	175525	WBGene00004392	ribonucleotide reductase 2A(RNR2A)	Arabidopsis thaliana (thale cress)	62.3	RNR2A	821937	AT3G23580
WBGene00002202	Casein kinase I isoform alpha(kin-19)	Caenorhabditis elegans (undefined)	kin-19	175524	WBGene00002202	casein kinase I-like 10(ckl10)	Arabidopsis thaliana (thale cress)	66.9	ckl10	821915	AT3G23340
WBGene00012342	mRNA transport homolog 4(mtr-4)	Caenorhabditis elegans (undefined)	mtr-4	177824	WBGene00012342	RNA helicase, ATP-dependent, SK12/DOB1 protein(MTR4)	Arabidopsis thaliana (thale cress)	45	MTR4	842269	AT1G59760
WBGene00013606	Cullin-associated NEDD8-dissociated protein 1(cand-1)	Caenorhabditis elegans (undefined)	cand-1	180125	WBGene00013606	cullin-associated and neddylation dissociated(CAND1)	Arabidopsis thaliana (thale cress)	31.4	CAND1	814786	AT2G02560,AT1G57680
WBGene00001227	Eukaryotic translation initiation factor 3 subunit D(eif-3.D)	Caenorhabditis elegans (undefined)	eif-3.D	176268	WBGene00001227	Eukaryotic translation initiation factor 3 subunit 7 (eIF-3)(AT4G20980)	Arabidopsis thaliana (thale cress)	38.8	AT4G20980	827845	AT4G20980
WBGene00015943	RRM domain-containing protein(tiar-1)	Caenorhabditis elegans (undefined)	tiar-1	173967	WBGene00015943	RNA-binding (RRM/RBD/RNP motifs) family protein(AT3G14100)	Arabidopsis thaliana (thale cress)	36.6	AT3G14100	820626	AT3G14100
WBGene00012348	Serine/threonine-protein phosphatase 2A regulatory subunit pptr-1(pptr-1)	Caenorhabditis elegans (undefined)	pptr-1	180100	WBGene00012348	serine/threonine protein phosphatase 2A 55 kDa regulatory subunit B prime delta(ATB' DELTA)	Arabidopsis thaliana (thale cress)	45	ATB' DELTA	822200	AT3G26030
WBGene00012348	Serine/threonine-protein phosphatase 2A regulatory subunit pptr-1(pptr-1)	Caenorhabditis elegans (undefined)	pptr-1	180100	WBGene00012348	Protein phosphatase 2A regulatory B subunit family protein(ATB' GAMMA)	Arabidopsis thaliana (thale cress)	49.7	ATB' GAMMA	827211	AT4G15415
WBGene00007965	putative UDP-N-acetylglucosamine pyrophosphorylase(C36A4.4)	Caenorhabditis elegans (undefined)	C36A4.4	175497	WBGene00007965	N-acetylglucosamine-1-phosphate uridylyltransferase 2(GlcNAc1pUT2)	Arabidopsis thaliana (thale cress)	33.9	GlcNAc1pUT2	818066	AT2G35020
WBGene00004465	26S proteasome non-ATPase regulatory subunit 13(rpn-9)	Caenorhabditis elegans (undefined)	rpn-9	174715	WBGene00004465	Proteasome component (PCI) domain protein(AT5G45620)	Arabidopsis thaliana (thale cress)	32.3	AT5G45620	834602	AT5G45620
WBGene00000838	Cullin family profile domain-containing protein;Cullin protein neddylation domain-containing protein;Cullin-3(cul-3)	Caenorhabditis elegans (undefined)	cul-3	178547	WBGene00000838	cullin 3B(CUL3B)	Arabidopsis thaliana (thale cress)	41.7	CUL3B	843303	AT1G69670
WBGene00009542	putative coatomer subunit beta'(copb-2)	Caenorhabditis elegans (undefined)	copb-2	177779	WBGene00009542	Coatomer, beta' subunit(AT1G52360)	Arabidopsis thaliana (thale cress)	51.1	AT1G52360	841666	AT1G52360
WBGene00010317	Isocitrate dehydrogenase [NADP](idh-1)	Caenorhabditis elegans (undefined)	idh-1	177775	WBGene00010317	isocitrate dehydrogenase(ICDH)	Arabidopsis thaliana (thale cress)	67.2	ICDH	841875	AT1G54340
WBGene00021004	PSP proline-rich domain-containing protein(sftb-2)	Caenorhabditis elegans (undefined)	sftb-2	178542	WBGene00021004	proline-rich spliceosome-associated (PSP) family protein(AT4G21660)	Arabidopsis thaliana (thale cress)	37	AT4G21660	828253	AT4G21660
WBGene00003948	Proteasome subunit beta(pbs-2)	Caenorhabditis elegans (undefined)	pbs-2	173168	WBGene00003948	N-terminal nucleophile aminohydrolases (Ntn hydrolases) superfamily protein(PBB1)	Arabidopsis thaliana (thale cress)	45.2	PBB1	822364	AT3G27430
WBGene00012316	CTP synthase(ctps-1)	Caenorhabditis elegans (undefined)	ctps-1	189267	WBGene00012316	CTP synthase family protein(AT4G20320)	Arabidopsis thaliana (thale cress)	48	AT4G20320	827780	AT4G20320
WBGene00002079	Exportin-2;Exportin-2 C-terminal domain-containing protein(xpo-2)	Caenorhabditis elegans (undefined)	xpo-2	171621	WBGene00002079	cellular apoptosis susceptibility protein, putative / importin-alpha re-exporter(AT2G46520)	Arabidopsis thaliana (thale cress)	27.8	AT2G46520	819263	AT5G23060,AT2G46520
WBGene00001746	Glycogen synthase kinase-3(gsk-3)	Caenorhabditis elegans (undefined)	gsk-3	173149	WBGene00001746	shaggy-like kinase 13(SK13)	Arabidopsis thaliana (thale cress)	66.3	SK13	831316	AT3G60020,AT5G14640
WBGene00010912	putative GMP synthase [glutamine-hydrolyzing](gmps-1)	Caenorhabditis elegans (undefined)	gmps-1	174672	WBGene00010912	GMP synthase (glutamine-hydrolyzing), putative / glutamine amidotransferase(AT1G63660)	Arabidopsis thaliana (thale cress)	29.9	AT1G63660	842670	AT1G63660
WBGene00003367	Mitotic chromosome and X-chromosome-associated protein mix-1(mix-1)	Caenorhabditis elegans (undefined)	mix-1	174669	WBGene00003367	Structural maintenance of chromosomes (SMC) family protein(ATSMC2)	Arabidopsis thaliana (thale cress)	32.8	ATSMC2	823900	AT3G47460
WBGene00001748	Serine/threonine-protein phosphatase PP1-beta(gsp-2)	Caenorhabditis elegans (undefined)	gsp-2	3564807	WBGene00001748	type one serine/threonine protein phosphatase 2(TOPP2)	Arabidopsis thaliana (thale cress)	81.4	TOPP2	836034	AT5G59160
WBGene00003794	Nucleoporin Nup133/Nup155-like C-terminal domain-containing protein;Nucleoporin Nup133/Nup155-like N-terminal domain-containing protein;Nucleoporin_N domain-containing protein(npp-8)	Caenorhabditis elegans (undefined)	npp-8	176966	WBGene00003794	nucleoporin 155(NUP155)	Arabidopsis thaliana (thale cress)	22.1	NUP155	838050	AT1G14850
WBGene00016250	Heat shock protein 110(hsp-110)	Caenorhabditis elegans (undefined)	hsp-110	176195	WBGene00016250	Heat shock protein 70 (Hsp 70) family protein(Hsp70-15)	Arabidopsis thaliana (thale cress)	39.7	Hsp70-15	844332	AT1G79920
WBGene00000879	Peptidyl-prolyl cis-trans isomerase 3(cyn-3)	Caenorhabditis elegans (undefined)	cyn-3	180028	WBGene00000879	Cyclophilin-like peptidyl-prolyl cis-trans isomerase family protein(AT2G21130)	Arabidopsis thaliana (thale cress)	77.3	AT2G21130	816648	AT2G21130
WBGene00003806	Protein SEC13 homolog(npp-20)	Caenorhabditis elegans (undefined)	npp-20	176957	WBGene00003806	transducin family protein / WD-40 repeat family protein(AT2G30050)	Arabidopsis thaliana (thale cress)	39.7	AT2G30050	817556	AT2G30050
WBGene00003798	BIG2 domain-containing protein(npp-12)	Caenorhabditis elegans (undefined)	npp-12	172348	WBGene00003798	embryo defective 3012(EMB3012)	Arabidopsis thaliana (thale cress)	19.4	EMB3012	834046	AT5G40480
WBGene00007235	Activator of Hsp90 ATPase AHSA1-like N-terminal domain-containing protein(ahsa-1)	Caenorhabditis elegans (undefined)	ahsa-1	180017	WBGene00007235	Aha1 domain-containing protein(AT3G12050)	Arabidopsis thaliana (thale cress)	28.5	AT3G12050	820379	AT3G12050
WBGene00018156	Nuclear cap-binding protein subunit 1(ncbp-1)	Caenorhabditis elegans (undefined)	ncbp-1	172345	WBGene00018156	ARM repeat superfamily protein(ABH1)	Arabidopsis thaliana (thale cress)	23.6	ABH1	815840	AT2G13540
WBGene00003155	DNA replication licensing factor MCM3(mcm-3)	Caenorhabditis elegans (undefined)	mcm-3	180010	WBGene00003155	Minichromosome maintenance (MCM2/3/5) family protein(MCM3)	Arabidopsis thaliana (thale cress)	46.6	MCM3	834670	AT5G46280
WBGene00018285	Serine/threonine-protein phosphatase 4 regulatory subunit 3-like central domain-containing protein(smk-1)	Caenorhabditis elegans (undefined)	smk-1	179243	WBGene00018285	binding protein(AT3G06670)	Arabidopsis thaliana (thale cress)	24	AT3G06670	819852	AT3G06670
WBGene00018991	AAA+ ATPase domain-containing protein(F56F11.4)	Caenorhabditis elegans (undefined)	F56F11.4	175403	WBGene00018991	regulatory particle triple-A ATPase 6A(RPT6A)	Arabidopsis thaliana (thale cress)	79.6	RPT6A	832121	AT5G19990
WBGene00003130	Methionine aminopeptidase 2(map-2)	Caenorhabditis elegans (undefined)	map-2	178468	WBGene00003130	methionine aminopeptidase 2A(MAP2A)	Arabidopsis thaliana (thale cress)	66.8	MAP2A	819025	AT2G44180
WBGene00017816	Heterogeneous nuclear ribonucleoprotein K homolog(hrpk-1)	Caenorhabditis elegans (undefined)	hrpk-1	172330	WBGene00017816	binding to TOMV RNA 1L (long form)(BTR1L)	Arabidopsis thaliana (thale cress)	23.3	BTR1L	830322	AT5G04430
WBGene00000816	COP9 signalosome complex subunit 4(csn-4)	Caenorhabditis elegans (undefined)	csn-4	176927	WBGene00000816	Proteasome component (PCI) domain protein(COP8)	Arabidopsis thaliana (thale cress)	34.3	COP8	834312	AT5G42970
WBGene00003949	Proteasome subunit beta type-3(pbs-3)	Caenorhabditis elegans (undefined)	pbs-3	173858	WBGene00003949	proteasome beta subunit C1(PBC1)	Arabidopsis thaliana (thale cress)	44.6	PBC1	838776	AT1G21720
WBGene00007352	Transitional endoplasmic reticulum ATPase homolog 1(cdc-48.1)	Caenorhabditis elegans (undefined)	cdc-48.1	174624	WBGene00007352	cell division cycle 48(CDC48)	Arabidopsis thaliana (thale cress)	71.3	CDC48	820142	AT3G09840
WBGene00004187	Pre-mRNA-splicing factor 8 homolog(prp-8)	Caenorhabditis elegans (undefined)	prp-8	176153	WBGene00004187	Pre-mRNA-processing-splicing factor(SUS2)	Arabidopsis thaliana (thale cress)	80.1	SUS2	844347	AT1G80070
WBGene00004486	Small ribosomal subunit protein eS17(rps-17)	Caenorhabditis elegans (undefined)	rps-17	172313	WBGene00004486	Ribosomal S17 family protein(AT2G04390)	Arabidopsis thaliana (thale cress)	62.6	AT2G04390	814978	AT2G04390
WBGene00001497	phenylalanine--tRNA ligase(fars-1)	Caenorhabditis elegans (undefined)	fars-1	172311	WBGene00001497	phenylalanyl-tRNA synthetase, putative / phenylalanine-tRNA ligase(AT4G39280)	Arabidopsis thaliana (thale cress)	54.8	AT4G39280	830084	AT4G39280
WBGene00004438	Large ribosomal subunit protein uL23A(rpl-25.1)	Caenorhabditis elegans (undefined)	rpl-25.1	180748	WBGene00004438	ribosomal protein L23AB(RPL23AB)	Arabidopsis thaliana (thale cress)	55.7	RPL23AB	824694	AT3G55280
WBGene00020347	Enoyl-CoA hydratase(ech-1.2)	Caenorhabditis elegans (undefined)	ech-1.2	172310	WBGene00020347	Enoyl-CoA hydratase/isomerase family(AIM1)	Arabidopsis thaliana (thale cress)	31.6	AIM1	829022	AT4G29010
WBGene00009006	Phosphoacetylglucosamine mutase(pgm-3)	Caenorhabditis elegans (undefined)	pgm-3	177678	WBGene00009006	phosphoglucosamine mutase-like protein(DRT101)	Arabidopsis thaliana (thale cress)	43.3	DRT101	831926	AT5G18070
WBGene00019890	phosphoglucomutase (alpha-D-glucose-1,6-bisphosphate-dependent)(pgm-1)	Caenorhabditis elegans (undefined)	pgm-1	173843	WBGene00019890	Phosphoglucomutase/phosphomannomutase family protein(PGM2)	Arabidopsis thaliana (thale cress)	54.1	PGM2	843410	AT3G08590,AT1G70730
WBGene00001836	Histone deacetylase(hda-3)	Caenorhabditis elegans (undefined)	hda-3	173074	WBGene00001836	histone deacetylase 6(HDA6)	Arabidopsis thaliana (thale cress)	56.6	HDA6	836431	AT5G63110
WBGene00001836	Histone deacetylase(hda-3)	Caenorhabditis elegans (undefined)	hda-3	173074	WBGene00001836	histone deacetylase 1(HD1)	Arabidopsis thaliana (thale cress)	55.9	HD1	829969	AT4G38130
WBGene00011156	RRM domain-containing protein(rbm-3.2)	Caenorhabditis elegans (undefined)	rbm-3.2	173071	WBGene00011156	RNA-binding (RRM/RBD/RNP motifs) family protein(AT4G13860)	Arabidopsis thaliana (thale cress)	43.2	AT4G13860	827020	AT4G13860
WBGene00017237	putative DNA polymerase epsilon subunit 2(pole-2)	Caenorhabditis elegans (undefined)	pole-2	177673	WBGene00017237	DNA polymerase epsilon subunit B2(DPB2)	Arabidopsis thaliana (thale cress)	29.2	DPB2	832272	AT5G22110
WBGene00000939	Death-promoting deoxyribonuclease(dcr-1)	Caenorhabditis elegans (undefined)	dcr-1	176138	WBGene00000939	dicer-like 4(DCL4)	Arabidopsis thaliana (thale cress)	23.1	DCL4	832154	AT5G20320
WBGene00001372	DNA-(apurinic or apyrimidinic site) endonuclease(exo-3)	Caenorhabditis elegans (undefined)	exo-3	173069	WBGene00001372	DNAse I-like superfamily protein(AT3G48425)	Arabidopsis thaliana (thale cress)	28	AT3G48425	824001	AT3G48425
WBGene00000105	Protein argonaute-2(alg-1)	Caenorhabditis elegans (undefined)	alg-1	181504	WBGene00000105	Stabilizer of iron transporter SufD / Polynucleotidyl transferase(AGO1)	Arabidopsis thaliana (thale cress)	38.2	AGO1	841262	AT1G48410
WBGene00000098	Aurora kinase(air-1)	Caenorhabditis elegans (undefined)	air-1	179202	WBGene00000098	ataurora2(AUR2)	Arabidopsis thaliana (thale cress)	52.7	AUR2	817129	AT2G25880
WBGene00004337	Replication factor C subunit 1(rfc-1)	Caenorhabditis elegans (undefined)	rfc-1	179967	WBGene00004337	replication factor C1(RFC1)	Arabidopsis thaliana (thale cress)	29.2	RFC1	832261	AT5G22010
WBGene00020839	Ubiquitin carboxyl-terminal hydrolase(usp-5)	Caenorhabditis elegans (undefined)	usp-5	172296	WBGene00020839	ubiquitin-specific protease 14(UBP14)	Arabidopsis thaliana (thale cress)	34.7	UBP14	821610	AT3G20630
WBGene00018409	putative replication factor C subunit 5(F44B9.8)	Caenorhabditis elegans (undefined)	F44B9.8	176131	WBGene00018409	replication factor C subunit 3(RFC3)	Arabidopsis thaliana (thale cress)	46.2	RFC3	844083	AT1G77470
WBGene00004427	Large ribosomal subunit protein eL15(rpl-15)	Caenorhabditis elegans (undefined)	rpl-15	176891	WBGene00004427	Ribosomal protein L23/L15e family protein(AT4G16720)	Arabidopsis thaliana (thale cress)	62	AT4G16720	827375	AT4G16720
WBGene00001834	Histone deacetylase 1(hda-1)	Caenorhabditis elegans (undefined)	hda-1	179959	WBGene00001834	histone deacetylase 6(HDA6)	Arabidopsis thaliana (thale cress)	56.5	HDA6	836431	AT5G63110
WBGene00001834	Histone deacetylase 1(hda-1)	Caenorhabditis elegans (undefined)	hda-1	179959	WBGene00001834	histone deacetylase 1(HD1)	Arabidopsis thaliana (thale cress)	57.2	HD1	829969	AT4G38130
WBGene00015920	Eukaryotic translation initiation factor 3 subunit L(eif-3.L)	Caenorhabditis elegans (undefined)	eif-3.L	24104220	WBGene00015920	RNA polymerase I-associated factor PAF67(AT5G25757)	Arabidopsis thaliana (thale cress)	36.2	AT5G25757	832644
WBGene00021857	Eukaryotic translation initiation factor 5B(iffb-1)	Caenorhabditis elegans (undefined)	iffb-1	175353	WBGene00021857	eukaryotic translation initiation factor 2 (eIF-2) family protein(AT1G76810)	Arabidopsis thaliana (thale cress)	38	AT1G76810	844015	AT1G76810
WBGene00018271	Serine carboxypeptidase ctsa-1.1(ctsa-1.1)	Caenorhabditis elegans (undefined)	ctsa-1.1	173818	WBGene00018271	serine carboxypeptidase-like 26(scpl26)	Arabidopsis thaliana (thale cress)	32.5	scpl26	818150	AT2G35780
WBGene00001336	Glutaminyl-tRNA synthetase;Glutamyl/glutaminyl-tRNA synthetase class Ib anti-codon binding domain-containing protein;glutamine--tRNA ligase;putative glutamine--tRNA ligase(qars-1)	Caenorhabditis elegans (undefined)	qars-1	178415	WBGene00001336	glutamine-tRNA ligase, putative / glutaminyl-tRNA synthetase, putative / GlnRS(OVA9)	Arabidopsis thaliana (thale cress)	40.9	OVA9	839120	AT1G25350
WBGene00000814	COP9 signalosome complex subunit 2(csn-2)	Caenorhabditis elegans (undefined)	csn-2	172278	WBGene00000814	proteasome family protein(FUS12)	Arabidopsis thaliana (thale cress)	47.5	FUS12	817241	AT2G26990
WBGene00006465	Protein farnesyltransferase subunit beta(fntb-1)	Caenorhabditis elegans (undefined)	fntb-1	179946	WBGene00006465	Prenyltransferase family protein(ERA1)	Arabidopsis thaliana (thale cress)	37.5	ERA1	834026	AT5G40280
WBGene00004461	PCI domain-containing protein(rpn-5)	Caenorhabditis elegans (undefined)	rpn-5	173807	WBGene00004461	26S proteasome regulatory subunit, putative (RPN5)(EMB2107)	Arabidopsis thaliana (thale cress)	36.9	EMB2107	830850	AT5G09900
WBGene00013311	Translocon Sec61/SecY plug domain-containing protein(sec-61.A)	Caenorhabditis elegans (undefined)	sec-61.A	178407	WBGene00013311	SecY protein transport family protein(AT1G78720)	Arabidopsis thaliana (thale cress)	69.1	AT1G78720	844208	AT1G78720
WBGene00003903	Polyadenylate-binding protein(pab-2)	Caenorhabditis elegans (undefined)	pab-2	181473	WBGene00003903	poly(A) binding protein 8(PAB8)	Arabidopsis thaliana (thale cress)	43	PAB8	841399	AT1G49760
WBGene00013301	Putative 6-phosphogluconolactonase(Y57G11C.3)	Caenorhabditis elegans (undefined)	Y57G11C.3	178398	WBGene00013301	6-phosphogluconolactonase 4(PGL4)	Arabidopsis thaliana (thale cress)	32.4	PGL4	832512	AT5G24410
WBGene00001209	Eukaryotic translation initiation factor 3 subunit A(egl-45)	Caenorhabditis elegans (undefined)	egl-45	176094	WBGene00001209	eukaryotic translation initiation factor 3A(EIF3A)	Arabidopsis thaliana (thale cress)	30.6	EIF3A	826746	AT4G11420
WBGene00006921	V-type proton ATPase subunit B 1(vha-12)	Caenorhabditis elegans (undefined)	vha-12	180692	WBGene00006921	ATPase, V1 complex, subunit B protein(VAB1)	Arabidopsis thaliana (thale cress)	78.7	VAB1	843934	AT1G76030
WBGene00016333	alanine transaminase(C32F10.8)	Caenorhabditis elegans (undefined)	C32F10.8	172252	WBGene00016333	glutamate:glyoxylate aminotransferase(GGT1)	Arabidopsis thaliana (thale cress)	44.9	GGT1	838940	AT1G23310
WBGene00010794	Dihydrolipoyl dehydrogenase, mitochondrial(dld-1)	Caenorhabditis elegans (undefined)	dld-1	178387	WBGene00010794	mitochondrial lipoamide dehydrogenase 1(mtLPD1)	Arabidopsis thaliana (thale cress)	57.1	mtLPD1	841221	AT3G16950,AT1G48030
WBGene00002025	Chaperonin homolog Hsp-60, mitochondrial;Heat shock protein 60(hsp-60)	Caenorhabditis elegans (undefined)	hsp-60	175316	WBGene00002025	heat shock protein 60(HSP60)	Arabidopsis thaliana (thale cress)	58	HSP60	821983	AT3G23990
WBGene00003390	putative U2 small nuclear ribonucleoprotein A'(mog-2)	Caenorhabditis elegans (undefined)	mog-2	173767	WBGene00003390	U2 small nuclear ribonucleoprotein A(U2A')	Arabidopsis thaliana (thale cress)	42.6	U2A'	837505	AT1G09760
WBGene00018625	WD_REPEATS_REGION domain-containing protein(prp-17)	Caenorhabditis elegans (undefined)	prp-17	172999	WBGene00018625	Transducin/WD40 repeat-like superfamily protein(AT1G10580)	Arabidopsis thaliana (thale cress)	38.7	AT1G10580	837599	AT1G10580
WBGene00002077	Importin N-terminal domain-containing protein(imb-3)	Caenorhabditis elegans (undefined)	imb-3	3565440	WBGene00002077	ARM repeat superfamily protein(emb2734)	Arabidopsis thaliana (thale cress)	30.7	emb2734	832102	AT5G19820
WBGene00010260	RNA helicase(ddx-17)	Caenorhabditis elegans (undefined)	ddx-17	179897	WBGene00010260	DEA(D/H)-box RNA helicase family protein(RH20)	Arabidopsis thaliana (thale cress)	49.7	RH20	841958	AT1G55150
WBGene00000479	ATP-dependent RNA helicase cgh-1(cgh-1)	Caenorhabditis elegans (undefined)	cgh-1	176061	WBGene00000479	DEA(D/H)-box RNA helicase family protein(AT3G61240)	Arabidopsis thaliana (thale cress)	69.7	AT3G61240	825296	AT3G61240
WBGene00001974	FACT complex subunit SSRP1-A(hmg-4)	Caenorhabditis elegans (undefined)	hmg-4	176052	WBGene00001974	high mobility group(HMG)	Arabidopsis thaliana (thale cress)	31.8	HMG	822505	AT3G28730
WBGene00011938	Glutamate 5-kinase(alh-13)	Caenorhabditis elegans (undefined)	alh-13	181417	WBGene00011938	delta1-pyrroline-5-carboxylate synthase 1(P5CS1)	Arabidopsis thaliana (thale cress)	47	P5CS1	818566	AT2G39800
WBGene00010665	UTP--glucose-1-phosphate uridylyltransferase(rml-1)	Caenorhabditis elegans (undefined)	rml-1	176814	WBGene00010665	UDP-glucose pyrophosphorylase 2(UGP2)	Arabidopsis thaliana (thale cress)	54	UGP2	831596	AT5G17310,AT3G03250
WBGene00002191	Casein kinase II subunit alpha(kin-3)	Caenorhabditis elegans (undefined)	kin-3	172978	WBGene00002191	Protein kinase superfamily protein(AT2G23070)	Arabidopsis thaliana (thale cress)	73.1	AT2G23070	816837	AT2G23070
WBGene00000837	Cullin-2(cul-2)	Caenorhabditis elegans (undefined)	cul-2	176806	WBGene00000837	Cullin family protein(AT1G43140)	Arabidopsis thaliana (thale cress)	26	AT1G43140	3767291	AT1G43140
WBGene00006697	Splicing factor U2AF 65 kDa subunit(uaf-1)	Caenorhabditis elegans (undefined)	uaf-1	175270	WBGene00006697	U2 snRNP auxilliary factor, large subunit, splicing factor(ATU2AF65A)	Arabidopsis thaliana (thale cress)	35.6	ATU2AF65A	829822	AT4G36690
WBGene00016392	Succinate dehydrogenase [ubiquinone] flavoprotein subunit, mitochondrial(sdha-2)	Caenorhabditis elegans (undefined)	sdha-2	172968	WBGene00016392	succinate dehydrogenase 1-1(SDH1-1)	Arabidopsis thaliana (thale cress)	63.4	SDH1-1	836809	AT5G66760
WBGene00001228	Eukaryotic translation initiation factor 3 subunit E(eif-3.E)	Caenorhabditis elegans (undefined)	eif-3.E	172959	WBGene00001228	eukaryotic translation initiation factor 3E(EIF3E)	Arabidopsis thaliana (thale cress)	40.2	EIF3E	824896	AT3G57290
WBGene00011735	STI1 domain-containing protein(hip-1)	Caenorhabditis elegans (undefined)	hip-1	176794	WBGene00011735	HSP70-interacting protein 1(HIP1)	Arabidopsis thaliana (thale cress)	40.2	HIP1	828363	AT4G22670
WBGene00020423	Pre-mRNA-processing factor 19(prp-19)	Caenorhabditis elegans (undefined)	prp-19	24104882	WBGene00020423	MOS4-associated complex 3B(MAC3B)	Arabidopsis thaliana (thale cress)	39.7	MAC3B	817897	AT2G33340
WBGene00009123	Methyltransferase domain-containing protein(F25H2.12)	Caenorhabditis elegans (undefined)	F25H2.12	172945	WBGene00009123	S-adenosyl-L-methionine-dependent methyltransferases superfamily protein(AT1G16650)	Arabidopsis thaliana (thale cress)	22.2	AT1G16650	838234	AT1G16650
WBGene00001229	Eukaryotic translation initiation factor 3 subunit F(eif-3.F)	Caenorhabditis elegans (undefined)	eif-3.F	174478	WBGene00001229	eukaryotic translation initiation factor 2(EIF2)	Arabidopsis thaliana (thale cress)	29.1	EIF2	818587	AT2G39990
WBGene00009122	Translationally-controlled tumor protein homolog(tct-1)	Caenorhabditis elegans (undefined)	tct-1	172944	WBGene00009122	translationally controlled tumor protein(TCTP)	Arabidopsis thaliana (thale cress)	36.6	TCTP	820916	AT3G16640
WBGene00003926	Proteasome subunit alpha type-5(pas-5)	Caenorhabditis elegans (undefined)	pas-5	172942	WBGene00003926	20S proteasome alpha subunit E1(PAE1)	Arabidopsis thaliana (thale cress)	52.8	PAE1	841822	AT1G53850,AT1G09550
WBGene00010713	Uso1_p115_head domain-containing protein(uso-1)	Caenorhabditis elegans (undefined)	uso-1	178311	WBGene00010713	golgin Putative 6(GC6)	Arabidopsis thaliana (thale cress)	23.6	GC6	822375	AT3G27530
WBGene00018152	long-chain-fatty-acid--CoA ligase(acs-4)	Caenorhabditis elegans (undefined)	acs-4	176005	WBGene00018152	AMP-dependent synthetase and ligase family protein(LACS8)	Arabidopsis thaliana (thale cress)	41.4	LACS8	814974	AT2G04350
WBGene00044614	Cysteine-rich PDZ-binding protein(C36B1.14)	Caenorhabditis elegans (undefined)	C36B1.14	3896719	WBGene00044614	postsynaptic protein-like protein(AT1G61780)	Arabidopsis thaliana (thale cress)	40.2	AT1G61780	842475	AT1G61780
WBGene00002583	Target of rapamycin homolog(let-363)	Caenorhabditis elegans (undefined)	let-363	172167	WBGene00002583	target of rapamycin(TOR)	Arabidopsis thaliana (thale cress)	29.4	TOR	841427	AT1G50030
WBGene00004390	U1 small nuclear ribonucleoprotein 70 kDa(rnp-7)	Caenorhabditis elegans (undefined)	rnp-7	176002	WBGene00004390	U1 small nuclear ribonucleoprotein-70K(U1-70K)	Arabidopsis thaliana (thale cress)	40.4	U1-70K	824230	AT3G50670
WBGene00003858	UDP-N-acetylglucosamine--peptide N-acetylglucosaminyltransferase;protein O-GlcNAc transferase(ogt-1)	Caenorhabditis elegans (undefined)	ogt-1	176000	WBGene00003858	Tetratricopeptide repeat (TPR)-like superfamily protein(SEC)	Arabidopsis thaliana (thale cress)	40.2	SEC	819579	AT3G04240,AT1G29310
WBGene00002074	Importin subunit alpha-3(ima-3)	Caenorhabditis elegans (undefined)	ima-3	177533	WBGene00002074	importin alpha isoform 4(IMPA-4)	Arabidopsis thaliana (thale cress)	46.2	IMPA-4	837448	AT1G09270
WBGene00001685	Glyceraldehyde-3-phosphate dehydrogenase 3(gpd-3)	Caenorhabditis elegans (undefined)	gpd-3	180601	WBGene00001685	glyceraldehyde-3-phosphate dehydrogenase of plastid 1(GAPCP-1)	Arabidopsis thaliana (thale cress)	69.9	GAPCP-1	844291	AT1G79530
WBGene00003914	Puromycin-sensitive aminopeptidase(pam-1)	Caenorhabditis elegans (undefined)	pam-1	177528	WBGene00003914	aminopeptidase M1(APM1)	Arabidopsis thaliana (thale cress)	37.7	APM1	829446	AT4G33090
WBGene00004444	Large ribosomal subunit protein eL30(rpl-30)	Caenorhabditis elegans (undefined)	rpl-30	172921	WBGene00004444	Ribosomal protein L7Ae/L30e/S12e/Gadd45 family protein(AT1G77940)	Arabidopsis thaliana (thale cress)	65.1	AT1G77940	844129	AT1G77940
WBGene00002229	Kinesin-like protein klp-19(klp-19)	Caenorhabditis elegans (undefined)	klp-19	176750	WBGene00002229	P-loop containing nucleoside triphosphate hydrolases superfamily protein(FRA1)	Arabidopsis thaliana (thale cress)	30.6	FRA1	834833	AT5G47820
WBGene00022458	U4/U6 small nuclear ribonucleoprotein Prp31(prp-31)	Caenorhabditis elegans (undefined)	prp-31	172146	WBGene00022458	pre-mRNA processing ribonucleoprotein binding region-containing protein(emb1220)	Arabidopsis thaliana (thale cress)	39.2	emb1220	842312	AT1G60170
WBGene00022463	Elongator complex protein 1(elpc-1)	Caenorhabditis elegans (undefined)	elpc-1	172143	WBGene00022463	IKI3 family protein(ABO1)	Arabidopsis thaliana (thale cress)	19.9	ABO1	831213	AT5G13680,AT5G48090
WBGene00003134	Cell division cycle protein 23 homolog(mat-3)	Caenorhabditis elegans (undefined)	mat-3	175205	WBGene00003134	anaphase-promoting complex subunit 8(APC8)	Arabidopsis thaliana (thale cress)	30.9	APC8	823970	AT3G48150
WBGene00004462	putative 26S proteasome regulatory subunit rpn-6.1(rpn-6.1)	Caenorhabditis elegans (undefined)	rpn-6.1	175972	WBGene00004462	non-ATPase subunit 9(ATS9)	Arabidopsis thaliana (thale cress)	45.6	ATS9	839789	AT1G29150
WBGene00020269	Eukaryotic peptide chain release factor subunit 1(erfa-1)	Caenorhabditis elegans (undefined)	erfa-1	179028	WBGene00020269	eukaryotic release factor 1-3(ERF1-3)	Arabidopsis thaliana (thale cress)	73.1	ERF1-3	822273	AT3G26618
WBGene00004339	Replication factor C subunit 3(rfc-3)	Caenorhabditis elegans (undefined)	rfc-3	178259	WBGene00004339	ATPase family associated with various cellular activities (AAA)(EMB2775)	Arabidopsis thaliana (thale cress)	46.7	EMB2775	832836	AT3G17170,AT5G27740
WBGene00021754	N-alpha-acetyltransferase 16, NatA auxiliary subunit(hpo-29)	Caenorhabditis elegans (undefined)	hpo-29	175189	WBGene00021754	tetratricopeptide repeat (TPR)-containing protein(EMB2753)	Arabidopsis thaliana (thale cress)	35	EMB2753	844381	AT1G80410
WBGene00001860	Structural maintenance of chromosomes protein 1(him-1)	Caenorhabditis elegans (undefined)	him-1	172116	WBGene00001860	Structural maintenance of chromosomes (SMC) family protein(TTN8)	Arabidopsis thaliana (thale cress)	33.1	TTN8	824632	AT3G54670
WBGene00002075	Importin N-terminal domain-containing protein(imb-1)	Caenorhabditis elegans (undefined)	imb-1	172110	WBGene00002075	ARM repeat superfamily protein(AT3G08947)	Arabidopsis thaliana (thale cress)	34.5	AT3G08947	3768765	AT3G08947
WBGene00002169	Chromatin-remodeling complex ATPase chain isw-1(isw-1)	Caenorhabditis elegans (undefined)	isw-1	175944	WBGene00002169	chromatin remodeling factor17(CHR17)	Arabidopsis thaliana (thale cress)	47.7	CHR17	831980	AT5G18620
WBGene00015734	putative coatomer subunit delta(copd-1)	Caenorhabditis elegans (undefined)	copd-1	175940	WBGene00015734	clathrin adaptor complexes medium subunit family protein(AT5G05010)	Arabidopsis thaliana (thale cress)	34.4	AT5G05010	830383	AT5G05010
WBGene00002228	Kinesin motor domain-containing protein(klp-18)	Caenorhabditis elegans (undefined)	klp-18	177474	WBGene00002228	Kinesin motor family protein(AT3G20150)	Arabidopsis thaliana (thale cress)	24.1	AT3G20150	821558	AT3G20150
WBGene00020507	putative V-type proton ATPase subunit H 2(vha-15)	Caenorhabditis elegans (undefined)	vha-15	180534	WBGene00020507	vacuolar ATP synthase subunit H family protein(AT3G42050)	Arabidopsis thaliana (thale cress)	27.5	AT3G42050	823170	AT3G42050
WBGene00003803	mRNA export factor rae-1(rae-1)	Caenorhabditis elegans (undefined)	rae-1	172864	WBGene00003803	Transducin/WD40 repeat-like superfamily protein(RAE1)	Arabidopsis thaliana (thale cress)	37.8	RAE1	844406	AT1G80670
WBGene00001226	Eukaryotic translation initiation factor 3 subunit C(eif-3.C)	Caenorhabditis elegans (undefined)	eif-3.C	172858	WBGene00001226	eukaryotic translation initiation factor 3C(EIF3C)	Arabidopsis thaliana (thale cress)	35.2	EIF3C	824781	AT3G56150
WBGene00020687	RuvB-like 2(ruvb-2)	Caenorhabditis elegans (undefined)	ruvb-2	177458	WBGene00020687	P-loop containing nucleoside triphosphate hydrolases superfamily protein(AT5G67630)	Arabidopsis thaliana (thale cress)	59.4	AT5G67630	836899	AT5G67630
WBGene00004458	26S proteasome non-ATPase regulatory subunit 2(rpn-1)	Caenorhabditis elegans (undefined)	rpn-1	177455	WBGene00004458	26S proteasome regulatory subunit S2 1A(RPN1A)	Arabidopsis thaliana (thale cress)	43.3	RPN1A	816580	AT2G20580
WBGene00008428	Translation initiation factor eIF2B subunit epsilon(eif-2Bepsilon)	Caenorhabditis elegans (undefined)	eif-2Bepsilon	174387	WBGene00008428	Trimeric LpxA-like enzyme(AT3G02270)	Arabidopsis thaliana (thale cress)	24.3	AT3G02270	821200	AT3G02270
WBGene00004700	putative splicing factor, arginine/serine-rich 3(rsp-3)	Caenorhabditis elegans (undefined)	rsp-3	176688	WBGene00004700	RNA-binding (RRM/RBD/RNP motifs) family protein(SR34)	Arabidopsis thaliana (thale cress)	52.7	SR34	839262	AT1G02840
WBGene00004738	Cohesin subunit scc-3(scc-3)	Caenorhabditis elegans (undefined)	scc-3	179749	WBGene00004738	sister-chromatid cohesion protein 3(SCC3)	Arabidopsis thaliana (thale cress)	23.5	SCC3	819410	AT2G47980
WBGene00006512	ABC transporter domain-containing protein(abcf-1)	Caenorhabditis elegans (undefined)	abcf-1	179748	WBGene00006512	general control non-repressible 4(ABCF4)	Arabidopsis thaliana (thale cress)	44.7	ABCF4	824619	AT3G54540
WBGene00022029	RNA helicase(eif-4A3)	Caenorhabditis elegans (undefined)	eif-4A3	190485	WBGene00022029	eukaryotic initiation factor 4A-III(EIF4A-III)	Arabidopsis thaliana (thale cress)	74.9	EIF4A-III	821513	AT3G19760
WBGene00019762	TPR_REGION domain-containing protein(syf-3)	Caenorhabditis elegans (undefined)	syf-3	178979	WBGene00019762	crooked neck protein, putative / cell cycle protein(AT5G45990)	Arabidopsis thaliana (thale cress)	51	AT5G45990	834639	AT5G45990
WBGene00019259	Ubiquitin carboxyl-terminal hydrolase(usp-4)	Caenorhabditis elegans (undefined)	usp-4	177437	WBGene00019259	ubiquitin-specific protease 5(UBP5)	Arabidopsis thaliana (thale cress)	28.6	UBP5	818691	AT2G40930
WBGene00004919	putative small nuclear ribonucleoprotein E(snr-6)	Caenorhabditis elegans (undefined)	snr-6	176668	WBGene00004919	Small nuclear ribonucleoprotein family protein(AT4G30330)	Arabidopsis thaliana (thale cress)	60.2	AT4G30330	829156	AT4G30330
WBGene00015282	Methyltransferase domain-containing protein(metl-13)	Caenorhabditis elegans (undefined)	metl-13	177431	WBGene00015282	S-adenosyl-L-methionine-dependent methyltransferases superfamily protein(AT2G31740)	Arabidopsis thaliana (thale cress)	25.6	AT2G31740	817731	AT2G31740
WBGene00006352	Serine/threonine-protein phosphatase 2A regulatory subunit sur-6(sur-6)	Caenorhabditis elegans (undefined)	sur-6	172826	WBGene00006352	Protein phosphatase 2A, regulatory subunit PR55(ATB BETA)	Arabidopsis thaliana (thale cress)	50.7	ATB BETA	838348	AT1G17720
WBGene00004506	26S proteasome regulatory subunit 8(rpt-6)	Caenorhabditis elegans (undefined)	rpt-6	176661	WBGene00004506	regulatory particle triple-A ATPase 6A(RPT6A)	Arabidopsis thaliana (thale cress)	82.2	RPT6A	832121	AT5G19990
WBGene00007588	Proteasome activator complex subunit 4(C14C10.5)	Caenorhabditis elegans (undefined)	C14C10.5	179726	WBGene00007588	proteasome activating protein 200(PA200)	Arabidopsis thaliana (thale cress)	19.6	PA200	820533	AT3G13330
WBGene00001498	Phenylalanine--tRNA ligase beta subunit(fars-3)	Caenorhabditis elegans (undefined)	fars-3	174351	WBGene00001498	tRNA synthetase beta subunit family protein(AT1G72550)	Arabidopsis thaliana (thale cress)	47	AT1G72550	843587	AT1G72550
WBGene00001029	DnaJ homolog subfamily C member 2(dnj-11)	Caenorhabditis elegans (undefined)	dnj-11	177419	WBGene00001029	DnaJ and myb-like DNA-binding domain-containing protein(AT5G06110)	Arabidopsis thaliana (thale cress)	31.2	AT5G06110	830498	AT5G06110
WBGene00000466	mRNA guanylyltransferase(cel-1)	Caenorhabditis elegans (undefined)	cel-1	172814	WBGene00000466	mRNA capping enzyme family protein(AT3G09100)	Arabidopsis thaliana (thale cress)	30.3	AT3G09100	820064	AT3G09100
WBGene00004756	uncharacterized protein(sec-24.2)	Caenorhabditis elegans (undefined)	sec-24.2	178183	WBGene00004756	uncharacterized protein(CEF)	Arabidopsis thaliana (thale cress)	26.6	CEF	823559	AT3G44340
WBGene00004756	uncharacterized protein(sec-24.2)	Caenorhabditis elegans (undefined)	sec-24.2	178183	WBGene00004756	Sec23/Sec24 protein transport family protein(ERMO2)	Arabidopsis thaliana (thale cress)	29.9	ERMO2	819896	AT3G07100
WBGene00001230	Eukaryotic translation initiation factor 3 subunit G(eif-3.G)	Caenorhabditis elegans (undefined)	eif-3.G	174346	WBGene00001230	eukaryotic translation initiation factor 3G1(EIF3G1)	Arabidopsis thaliana (thale cress)	30.3	EIF3G1	820313	AT3G11400
WBGene00001231	Eukaryotic translation initiation factor 3 subunit H(eif-3.H)	Caenorhabditis elegans (undefined)	eif-3.H	172044	WBGene00001231	translation initiation factor 3 subunit H1(TIF3H1)	Arabidopsis thaliana (thale cress)	28.6	TIF3H1	837627	AT1G10840
WBGene00004488	Small ribosomal subunit protein eS19(rps-19)	Caenorhabditis elegans (undefined)	rps-19	172805	WBGene00004488	Ribosomal protein S19e family protein(AT3G02080)	Arabidopsis thaliana (thale cress)	48.2	AT3G02080	821120	AT3G02080
WBGene00018339	ABC transporter domain-containing protein(abcf-3)	Caenorhabditis elegans (undefined)	abcf-3	175873	WBGene00018339	general control non-repressible 3(ABCF3)	Arabidopsis thaliana (thale cress)	40.8	ABCF3	842763	AT1G64550
WBGene00006856	Ubiquitin carboxyl-terminal hydrolase 14(usp-14)	Caenorhabditis elegans (undefined)	usp-14	175105	WBGene00006856	ubiquitin-specific protease 6(UBP6)	Arabidopsis thaliana (thale cress)	37.9	UBP6	841596	AT1G51710
WBGene00011488	Nicalin(nra-2)	Caenorhabditis elegans (undefined)	nra-2	172803	WBGene00011488	M28 Zn-peptidase nicastrin(AT3G44330)	Arabidopsis thaliana (thale cress)	27.3	AT3G44330	823558	AT3G44330
WBGene00003036	putative histone-binding protein lin-53(lin-53)	Caenorhabditis elegans (undefined)	lin-53	172802	WBGene00003036	Transducin/WD40 repeat-like superfamily protein(MSI1)	Arabidopsis thaliana (thale cress)	60.1	MSI1	835935	AT5G58230
WBGene00001840	Spliceosome RNA helicase DDX39B homolog(hel-1)	Caenorhabditis elegans (undefined)	hel-1	174333	WBGene00001840	DEAD/DEAH box RNA helicase family protein(UAP56b)	Arabidopsis thaliana (thale cress)	69.9	UAP56b	830990	AT5G11170,AT5G11200
WBGene00000379	T-complex protein 1 subunit delta(cct-4)	Caenorhabditis elegans (undefined)	cct-4	174330	WBGene00000379	TCP-1/cpn60 chaperonin family protein(AT3G18190)	Arabidopsis thaliana (thale cress)	59.4	AT3G18190	821346	AT3G18190
WBGene00020549	Glycylpeptide N-tetradecanoyltransferase;putative glycylpeptide N-tetradecanoyltransferase(nmt-1)	Caenorhabditis elegans (undefined)	nmt-1	175861	WBGene00020549	myristoyl-CoA:protein N-myristoyltransferase(NMT1)	Arabidopsis thaliana (thale cress)	48.6	NMT1	835805	AT5G57020,AT3G18000
WBGene00002076	Importin N-terminal domain-containing protein(imb-2)	Caenorhabditis elegans (undefined)	imb-2	175094	WBGene00002076	transportin 1(TRN1)	Arabidopsis thaliana (thale cress)	40	TRN1	816198	AT2G16950,AT5G55540
WBGene00022235	RRM domain-containing protein(sqd-1)	Caenorhabditis elegans (undefined)	sqd-1	177392	WBGene00022235	RNA-binding (RRM/RBD/RNP motifs) family protein(AT5G40490)	Arabidopsis thaliana (thale cress)	29.2	AT5G40490	834047	AT5G40490,AT1G66080
WBGene00022235	RRM domain-containing protein(sqd-1)	Caenorhabditis elegans (undefined)	sqd-1	177392	WBGene00022235	RNA-binding (RRM/RBD/RNP motifs) family protein(AT3G15010)	Arabidopsis thaliana (thale cress)	31.2	AT3G15010	820730	AT3G15010
WBGene00012326	glutamate synthase (NADH)(W07E11.1)	Caenorhabditis elegans (undefined)	W07E11.1	181223	WBGene00012326	NADH-dependent glutamate synthase 1(GLT1)	Arabidopsis thaliana (thale cress)	49.7	GLT1	835427	AT5G53460
WBGene00015971	SWI/SNF chromatin-remodeling accessory subunit 2(swsn-2.2)	Caenorhabditis elegans (undefined)	swsn-2.2	172018	WBGene00015971	SWIB/MDM2 domain superfamily protein(AT3G01890)	Arabidopsis thaliana (thale cress)	34.9	AT3G01890	820093	AT3G01890
WBGene00001166	Tr-type G domain-containing protein(eftu-2)	Caenorhabditis elegans (undefined)	eftu-2	175851	WBGene00001166	Ribosomal protein S5/Elongation factor G/III/V family protein(MEE5)	Arabidopsis thaliana (thale cress)	57.9	MEE5	837131	AT1G06220
WBGene00010097	Signal recognition particle subunit SRP68(srpa-68)	Caenorhabditis elegans (undefined)	srpa-68	179686	WBGene00010097	signal recognition particle-related / SRP-like protein(AT5G61970)	Arabidopsis thaliana (thale cress)	29.1	AT5G61970	836318	AT5G61970
WBGene00008683	Matrin-type domain-containing protein(repo-1)	Caenorhabditis elegans (undefined)	repo-1	178147	WBGene00008683	hydroxyproline-rich glycoprotein family protein(AT2G32600)	Arabidopsis thaliana (thale cress)	68.4	AT2G32600	817820	AT2G32600
WBGene00004705	RNA-binding protein;RRM domain-containing protein(rsp-8)	Caenorhabditis elegans (undefined)	rsp-8	176613	WBGene00004705	RNA-binding (RRM/RBD/RNP motifs) family protein with retrovirus zinc finger-like domain-containing protein(ATRZ-1A)	Arabidopsis thaliana (thale cress)	35.1	ATRZ-1A	822246	AT3G26420
WBGene00008682	Tat-binding homolog 7(lex-1)	Caenorhabditis elegans (undefined)	lex-1	178146	WBGene00008682	cell division cycle protein 48-related / CDC48-like protein(AT1G05910)	Arabidopsis thaliana (thale cress)	29.6	AT1G05910	837101	AT1G05910
WBGene00004464	MPN domain-containing protein(rpn-8)	Caenorhabditis elegans (undefined)	rpn-8	172009	WBGene00004464	RP non-ATPase subunit 8A(RPN8A)	Arabidopsis thaliana (thale cress)	49.4	RPN8A	830463	AT5G05780
WBGene00008053	Transitional endoplasmic reticulum ATPase homolog 2(cdc-48.2)	Caenorhabditis elegans (undefined)	cdc-48.2	174309	WBGene00008053	cell division cycle 48(CDC48)	Arabidopsis thaliana (thale cress)	71.4	CDC48	820142	AT3G09840
WBGene00005015	Transcription elongation factor SPT5(spt-5)	Caenorhabditis elegans (undefined)	spt-5	178143	WBGene00005015	global transcription factor group A2(GTA2)	Arabidopsis thaliana (thale cress)	28.2	GTA2	826391	AT4G08350
WBGene00007703	Golgi-specific brefeldin A-resistance guanine nucleotide exchange factor 1 homolog(gbf-1)	Caenorhabditis elegans (undefined)	gbf-1	176609	WBGene00007703	sec7 domain-containing protein(GN)	Arabidopsis thaliana (thale cress)	27.2	GN	837958	AT1G13980
WBGene00006964	5'-3' exoribonuclease 2 homolog(xrn-2)	Caenorhabditis elegans (undefined)	xrn-2	175071	WBGene00006964	5'-3' exoribonuclease 3(XRN3)	Arabidopsis thaliana (thale cress)	40.6	XRN3	843900	AT1G75660
WBGene00014123	Elongator complex protein 3(elpc-3)	Caenorhabditis elegans (undefined)	elpc-3	179669	WBGene00014123	radical SAM domain-containing protein / GCN5-related N-acetyltransferase (GNAT) family protein(ELO3)	Arabidopsis thaliana (thale cress)	75.5	ELO3	835098	AT5G50320
WBGene00014095	Glutamate dehydrogenase(gdh-1)	Caenorhabditis elegans (undefined)	gdh-1	178130	WBGene00014095	glutamate dehydrogenase 1(GDH1)	Arabidopsis thaliana (thale cress)	41.8	GDH1	831935	AT5G18170,AT2G35370
WBGene00011409	1,4-alpha-glucan branching enzyme(T04A8.7)	Caenorhabditis elegans (undefined)	T04A8.7	3565201	WBGene00011409	starch branching enzyme 2.1(SBE2.1)	Arabidopsis thaliana (thale cress)	53.8	SBE2.1	818212	AT2G36390
WBGene00006724	Ubiquitin carboxyl-terminal hydrolase ubh-4(ubh-4)	Caenorhabditis elegans (undefined)	ubh-4	174289	WBGene00006724	Peptidase C12, ubiquitin carboxyl-terminal hydrolase 1(UCH2)	Arabidopsis thaliana (thale cress)	40.7	UCH2	842876	AT1G65650
WBGene00000197	Alanine--tRNA ligase, cytoplasmic(aars-2)	Caenorhabditis elegans (undefined)	aars-2	171985	WBGene00000197	Alanyl-tRNA synthetase(ALATS)	Arabidopsis thaliana (thale cress)	47.9	ALATS	841442	AT1G50200
WBGene00008645	DNA polymerase delta catalytic subunit(F10C2.4)	Caenorhabditis elegans (undefined)	F10C2.4	179652	WBGene00008645	DNA polymerase delta subunit 1(AT5G63960)	Arabidopsis thaliana (thale cress)	46.9	AT5G63960	836517	AT5G63960
WBGene00009126	Pyruvate kinase(pyk-1)	Caenorhabditis elegans (undefined)	pyk-1	172744	WBGene00009126	Pyruvate kinase family protein(AT3G25960)	Arabidopsis thaliana (thale cress)	44.8	AT3G25960	822193	AT3G25960
WBGene00003950	Proteasome subunit beta type-2(pbs-4)	Caenorhabditis elegans (undefined)	pbs-4	171975	WBGene00003950	20S proteasome beta subunit D1(PBD1)	Arabidopsis thaliana (thale cress)	35.2	PBD1	821834	AT3G22630
WBGene00016837	Pre-mRNA-splicing factor SYF1(syf-1)	Caenorhabditis elegans (undefined)	syf-1	171970	WBGene00016837	Tetratricopeptide repeat (TPR)-like superfamily protein(AT5G28740)	Arabidopsis thaliana (thale cress)	43.2	AT5G28740	832986	AT5G28740
WBGene00016509	Adenylosuccinate synthetase(adss-1)	Caenorhabditis elegans (undefined)	adss-1	178872	WBGene00016509	adenylosuccinate synthase(ADSS)	Arabidopsis thaliana (thale cress)	44.1	ADSS	824930	AT3G57610
WBGene00000182	ADP-ribosylation factor 1-like 2(arf-1)	Caenorhabditis elegans (undefined)	arf-1	175801	WBGene00000182	ADP-ribosylation factor A1E(ARFA1E)	Arabidopsis thaliana (thale cress)	87.3	ARFA1E	825402	AT3G62290
WBGene00013209	Mitotic checkpoint protein bub-3(bub-3)	Caenorhabditis elegans (undefined)	bub-3	175018	WBGene00013209	Transducin/WD40 repeat-like superfamily protein(BUB3.1)	Arabidopsis thaliana (thale cress)	41.3	BUB3.1	821496	AT3G19590
WBGene00021334	vesicle-fusing ATPase(vps-4)	Caenorhabditis elegans (undefined)	vps-4	189590	WBGene00021334	AAA-type ATPase family protein(SKD1)	Arabidopsis thaliana (thale cress)	51.2	SKD1	817306	AT2G27600
WBGene00004755	Protein transport protein Sec24C(sec-24.1)	Caenorhabditis elegans (undefined)	sec-24.1	178078	WBGene00004755	Sec23/Sec24 protein transport family protein(ERMO2)	Arabidopsis thaliana (thale cress)	28.7	ERMO2	819896	AT3G07100
WBGene00004755	Protein transport protein Sec24C(sec-24.1)	Caenorhabditis elegans (undefined)	sec-24.1	178078	WBGene00004755	uncharacterized protein(CEF)	Arabidopsis thaliana (thale cress)	32.8	CEF	823559	AT3G44340
WBGene00011629	Vacuolar protein sorting-associated protein 13(vps-13)	Caenorhabditis elegans (undefined)	vps-13	172705	WBGene00011629	vacuolar protein sorting-associated protein, putative (DUF1162)(AT5G24740)	Arabidopsis thaliana (thale cress)	18.8	AT5G24740	832543	AT5G24740
WBGene00003418	DNA mismatch repair proteins mutS family domain-containing protein(msh-2)	Caenorhabditis elegans (undefined)	msh-2	171938	WBGene00003418	MUTS homolog 2(MSH2)	Arabidopsis thaliana (thale cress)	30.3	MSH2	821383	AT3G18524
WBGene00017546	putative replication factor A 73 kDa subunit(rpa-1)	Caenorhabditis elegans (undefined)	rpa-1	174238	WBGene00017546	replication protein A 1A(RPA1A)	Arabidopsis thaliana (thale cress)	27.6	RPA1A	815209	AT2G06510
WBGene00004813	Skp1-related protein(skr-7)	Caenorhabditis elegans (undefined)	skr-7	178840	WBGene00004813	SKP1-like 9(SK9)	Arabidopsis thaliana (thale cress)	37.7	SK9	821739	AT3G21850,AT1G06390
WBGene00000106	Protein argonaute-2(alg-2)	Caenorhabditis elegans (undefined)	alg-2	173468	WBGene00000106	Stabilizer of iron transporter SufD / Polynucleotidyl transferase(AGO1)	Arabidopsis thaliana (thale cress)	40.3	AGO1	841262	AT1G48410
WBGene00001431	peptidylprolyl isomerase(fkb-6)	Caenorhabditis elegans (undefined)	fkb-6	180371	WBGene00001431	rotamase FKBP 1(ROF1)	Arabidopsis thaliana (thale cress)	29.6	ROF1	822117	AT3G25230
WBGene00004806	mammalian SKIP (Ski interacting protein) homolog(skp-1)	Caenorhabditis elegans (undefined)	skp-1	179598	WBGene00004806	chromatin protein family(SKIP)	Arabidopsis thaliana (thale cress)	40.8	SKIP	844055	AT1G77180
WBGene00011338	WD_REPEATS_REGION domain-containing protein(sec-31)	Caenorhabditis elegans (undefined)	sec-31	178060	WBGene00011338	transducin family protein / WD-40 repeat family protein(AT3G63460)	Arabidopsis thaliana (thale cress)	22.3	AT3G63460	825521	AT3G63460
WBGene00019275	DNA-directed RNA polymerase RpoA/D/Rpb3-type domain-containing protein(rpac-40)	Caenorhabditis elegans (undefined)	rpac-40	178823	WBGene00019275	DNA-directed RNA polymerase family protein(ATRPAC42)	Arabidopsis thaliana (thale cress)	40.2	ATRPAC42	842377	AT1G60850
WBGene00000794	Flap endonuclease 1(crn-1)	Caenorhabditis elegans (undefined)	crn-1	171917	WBGene00000794	5'-3' exonuclease family protein(AT5G26680)	Arabidopsis thaliana (thale cress)	51.9	AT5G26680	832721	AT5G26680
WBGene00004978	AFG3-like protein spg-7(spg-7)	Caenorhabditis elegans (undefined)	spg-7	171915	WBGene00004978	FTSH protease 3(ftsh3)	Arabidopsis thaliana (thale cress)	48.5	ftsh3	817456	AT2G29080
WBGene00003901	putative serine/threonine-protein phosphatase PP2A regulatory subunit(paa-1)	Caenorhabditis elegans (undefined)	paa-1	175750	WBGene00003901	ARM repeat superfamily protein(RCN1)	Arabidopsis thaliana (thale cress)	50.3	RCN1	839135	AT1G25490
WBGene00003422	DNA mismatch repair protein(msh-6)	Caenorhabditis elegans (undefined)	msh-6	171914	WBGene00003422	MUTS homolog 6(MSH6)	Arabidopsis thaliana (thale cress)	31.4	MSH6	828147	AT4G02070
WBGene00007971	DNA-directed RNA polymerase RpoA/D/Rpb3-type domain-containing protein(rpb-3)	Caenorhabditis elegans (undefined)	rpb-3	172680	WBGene00007971	DNA-directed RNA polymerase family protein(NRPB3)	Arabidopsis thaliana (thale cress)	35.8	NRPB3	816035	AT2G15430
WBGene00016981	Proteasomal ubiquitin receptor ADRM1;Proteasomal ubiquitin receptor ADRM1 homolog(rpn-13)	Caenorhabditis elegans (undefined)	rpn-13	3565888	WBGene00016981	regulatory particle non-ATPase 13(RPN13)	Arabidopsis thaliana (thale cress)	29	RPN13	817200	AT2G26590
WBGene00003925	Proteasome subunit alpha type-7(pas-4)	Caenorhabditis elegans (undefined)	pas-4	172679	WBGene00003925	20S proteasome alpha subunit PAD1(PAD1)	Arabidopsis thaliana (thale cress)	55.5	PAD1	824289	AT3G51260
WBGene00007122	putative 3-hydroxyisobutyrate dehydrogenase, mitochondrial(B0250.5)	Caenorhabditis elegans (undefined)	B0250.5	180344	WBGene00007122	6-phosphogluconate dehydrogenase family protein(AT4G20930)	Arabidopsis thaliana (thale cress)	43.5	AT4G20930	827841	AT4G20930
WBGene00003953	Proteasome subunit beta(pbs-7)	Caenorhabditis elegans (undefined)	pbs-7	172674	WBGene00003953	20S proteasome beta subunit G1(PBG1)	Arabidopsis thaliana (thale cress)	34.9	PBG1	842098	AT1G56450
WBGene00015391	Succinate dehydrogenase [ubiquinone] flavoprotein subunit, mitochondrial(sdha-1)	Caenorhabditis elegans (undefined)	sdha-1	181108	WBGene00015391	succinate dehydrogenase 1-1(SDH1-1)	Arabidopsis thaliana (thale cress)	63.4	SDH1-1	836809	AT5G66760
WBGene00009654	Sec1 family domain-containing protein 1(sly-1)	Caenorhabditis elegans (undefined)	sly-1	185707	WBGene00009654	Sec1/munc18-like (SM) proteins superfamily(ATSLY1)	Arabidopsis thaliana (thale cress)	35.3	ATSLY1	816310	AT2G17980
WBGene00020915	Nop domain-containing protein(nol-58)	Caenorhabditis elegans (undefined)	nol-58	171901	WBGene00020915	NOP56-like pre RNA processing ribonucleoprotein(AT5G27120)	Arabidopsis thaliana (thale cress)	50.2	AT5G27120	832770	AT5G27120
WBGene00013766	Protein arginine N-methyltransferase 1(prmt-1)	Caenorhabditis elegans (undefined)	prmt-1	180326	WBGene00013766	arginine methyltransferase 11(PRMT11)	Arabidopsis thaliana (thale cress)	53.5	PRMT11	829072	AT4G29510
WBGene00006888	RNA helicase(vbh-1)	Caenorhabditis elegans (undefined)	vbh-1	171888	WBGene00006888	DEA(D/H)-box RNA helicase family protein(AT3G58510)	Arabidopsis thaliana (thale cress)	47.8	AT3G58510	825020	AT3G58510
WBGene00001037	DNaJ domain (prokaryotic heat shock protein)(dnj-19)	Caenorhabditis elegans (undefined)	dnj-19	3565862	WBGene00001037	DNAJ homologue 2(J2)	Arabidopsis thaliana (thale cress)	43	J2	832267	AT5G22060
WBGene00006946	Peroxisome biogenesis factor 10;Tryptophan--tRNA ligase, mitochondrial(prx-10)	Caenorhabditis elegans (undefined)	prx-10	175719	WBGene00006946	Nucleotidylyl transferase superfamily protein(OVA4)	Arabidopsis thaliana (thale cress)	32.1	OVA4	817126	AT2G25840
WBGene00001058	acylaminoacyl-peptidase(dpf-5)	Caenorhabditis elegans (undefined)	dpf-5	177251	WBGene00001058	acylaminoacyl-peptidase-like protein(AARE)	Arabidopsis thaliana (thale cress)	28	AARE	827104	AT4G14570
WBGene00004754	Protein transport protein SEC23(sec-23)	Caenorhabditis elegans (undefined)	sec-23	180317	WBGene00004754	Sec23/Sec24 protein transport family protein(AT3G23660)	Arabidopsis thaliana (thale cress)	45.9	AT3G23660	821946	AT3G23660
WBGene00001262	NADPH--cytochrome P450 reductase(emb-8)	Caenorhabditis elegans (undefined)	emb-8	175710	WBGene00001262	P450 reductase 2(ATR2)	Arabidopsis thaliana (thale cress)	36.5	ATR2	829144	AT4G30210
WBGene00008386	Cell division cycle 5-like protein(cdc-5L)	Caenorhabditis elegans (undefined)	cdc-5L	172639	WBGene00008386	cell division cycle 5(CDC5)	Arabidopsis thaliana (thale cress)	42	CDC5	837506	AT1G09770
WBGene00013360	Transmembrane emp24 domain-containing protein eca(tmed-4)	Caenorhabditis elegans (undefined)	tmed-4	180307	WBGene00013360	emp24/gp25L/p24 family/GOLD family protein(AT2G03290)	Arabidopsis thaliana (thale cress)	30.9	AT2G03290	814858	AT2G03290
WBGene00010406	Ubiquitin carboxyl-terminal hydrolase 7(math-33)	Caenorhabditis elegans (undefined)	math-33	179538	WBGene00010406	ubiquitin-specific protease 12(UBP12)	Arabidopsis thaliana (thale cress)	27.9	UBP12	830548	AT5G06600
WBGene00019543	COP9/Signalosome and eIF3 complex-shared subunit 1(cif-1)	Caenorhabditis elegans (undefined)	cif-1	177236	WBGene00019543	Proteasome component (PCI) domain protein(AT3G02200)	Arabidopsis thaliana (thale cress)	23.3	AT3G02200	821267	AT3G02200
WBGene00010405	Eukaryotic peptide chain release factor GTP-binding subunit;Translation elongation factor EFTu/EF1A C-terminal domain-containing protein(erfa-3)	Caenorhabditis elegans (undefined)	erfa-3	179537	WBGene00010405	Translation elongation factor EF1A/initiation factor IF2gamma family protein(AT1G18070)	Arabidopsis thaliana (thale cress)	46.3	AT1G18070	838387	AT1G18070
WBGene00008422	ECm29 Proteasome adaptor and Scaffold(ecps-1)	Caenorhabditis elegans (undefined)	ecps-1	176464	WBGene00008422	ARM repeat superfamily protein(AT2G26780)	Arabidopsis thaliana (thale cress)	23.7	AT2G26780	817219	AT2G26780
WBGene00002183	Acetyl-CoA acetyltransferase homolog, mitochondrial(kat-1)	Caenorhabditis elegans (undefined)	kat-1	174161	WBGene00002183	Thiolase family protein(AACT1)	Arabidopsis thaliana (thale cress)	48.7	AACT1	834823	AT5G47720
WBGene00022119	Coatomer subunit alpha(copa-1)	Caenorhabditis elegans (undefined)	copa-1	171860	WBGene00022119	Coatomer, alpha subunit(AT1G62020)	Arabidopsis thaliana (thale cress)	48.4	AT1G62020	842497	AT1G62020
WBGene00007554	Serine/threonine protein phosphatase 2A regulatory subunit(pptr-2)	Caenorhabditis elegans (undefined)	pptr-2	179526	WBGene00007554	serine/threonine protein phosphatase 2A 55 kDa regulatory subunit B prime delta(ATB' DELTA)	Arabidopsis thaliana (thale cress)	49.1	ATB' DELTA	822200	AT3G26030
WBGene00007554	Serine/threonine protein phosphatase 2A regulatory subunit(pptr-2)	Caenorhabditis elegans (undefined)	pptr-2	179526	WBGene00007554	Protein phosphatase 2A regulatory B subunit family protein(ATB' GAMMA)	Arabidopsis thaliana (thale cress)	46.8	ATB' GAMMA	827211	AT4G15415
WBGene00008921	Minichromosome loss protein Mcl1 middle region domain-containing protein(ctf-4)	Caenorhabditis elegans (undefined)	ctf-4	179521	WBGene00008921	transducin family protein / WD-40 repeat family protein(AT3G42660)	Arabidopsis thaliana (thale cress)	21.6	AT3G42660	823286	AT3G42660,AT4G02680
WBGene00013189	Activating signal cointegrator 1 complex subunit 3;SEC63 domain-containing protein(Y54E2A.4)	Caenorhabditis elegans (undefined)	Y54E2A.4	190256	WBGene00013189	U5 small nuclear ribonucleoprotein helicase(AT5G61140)	Arabidopsis thaliana (thale cress)	43.2	AT5G61140	836235	AT5G61140
WBGene00011722	Pre-mRNA-splicing factor RBM22(rbm-22)	Caenorhabditis elegans (undefined)	rbm-22	177979	WBGene00011722	CCCH-type zinc fingerfamily protein with RNA-binding domain-containing protein(MAC5B)	Arabidopsis thaliana (thale cress)	48.1	MAC5B	817507	AT2G29580
WBGene00000198	putative very-long-chain enoyl-CoA reductase art-1(art-1)	Caenorhabditis elegans (undefined)	art-1	174140	WBGene00000198	3-oxo-5-alpha-steroid 4-dehydrogenase family protein(CER10)	Arabidopsis thaliana (thale cress)	36.5	CER10	824702	AT3G55360
WBGene00012015	6-phosphogluconate dehydrogenase, decarboxylating(T25B9.9)	Caenorhabditis elegans (undefined)	T25B9.9	177971	WBGene00012015	6-phosphogluconate dehydrogenase family protein(AT3G02360)	Arabidopsis thaliana (thale cress)	48.5	AT3G02360	821163	AT3G02360
WBGene00004419	Large ribosomal subunit protein eL8(rpl-7A)	Caenorhabditis elegans (undefined)	rpl-7A	177203	WBGene00004419	Ribosomal protein L7Ae/L30e/S12e/Gadd45 family protein(AT3G62870)	Arabidopsis thaliana (thale cress)	49.8	AT3G62870	825462	AT3G62870
WBGene00016140	DNA-directed RNA polymerase II subunit RPB2(rpb-2)	Caenorhabditis elegans (undefined)	rpb-2	175668	WBGene00016140	DNA-directed RNA polymerase family protein(NRPB2)	Arabidopsis thaliana (thale cress)	63.1	NRPB2	828259	AT4G21710
WBGene00012896	U5 small nuclear ribonucleoprotein 200 kDa helicase(snrp-200)	Caenorhabditis elegans (undefined)	snrp-200	174901	WBGene00012896	U5 small nuclear ribonucleoprotein helicase(emb1507)	Arabidopsis thaliana (thale cress)	50.5	emb1507	838690	AT1G20960
WBGene00011867	putative clathrin heavy chain 1(chc-1)	Caenorhabditis elegans (undefined)	chc-1	176434	WBGene00011867	Clathrin, heavy chain(AT3G08530)	Arabidopsis thaliana (thale cress)	53.6	AT3G08530	820001	AT3G08530
WBGene00002985	DNA ligase 1(lig-1)	Caenorhabditis elegans (undefined)	lig-1	179502	WBGene00002985	DNA ligase 1(LIG1)	Arabidopsis thaliana (thale cress)	47.1	LIG1	837333	AT1G08130
WBGene00006481	WD_REPEATS_REGION domain-containing protein(plrg-1)	Caenorhabditis elegans (undefined)	plrg-1	179500	WBGene00006481	pleiotropic regulatory locus 1(PRL1)	Arabidopsis thaliana (thale cress)	49.7	PRL1	827272	AT4G15900
WBGene00004378	J domain-containing protein(rme-8)	Caenorhabditis elegans (undefined)	rme-8	172594	WBGene00004378	DNAJ heat shock N-terminal domain-containing protein(GRV2)	Arabidopsis thaliana (thale cress)	27.4	GRV2	817230	AT2G26890
WBGene00004679	arginine--tRNA ligase;putative arginine--tRNA ligase, cytoplasmic(rars-1)	Caenorhabditis elegans (undefined)	rars-1	175659	WBGene00004679	Arginyl-tRNA synthetase, class Ic(emb1027)	Arabidopsis thaliana (thale cress)	43.2	emb1027	828736	AT4G26300
WBGene00000123	DNA-directed RNA polymerase II subunit RPB1(ama-1)	Caenorhabditis elegans (undefined)	ama-1	177190	WBGene00000123	RNA polymerase II large subunit(NRPB1)	Arabidopsis thaliana (thale cress)	57.3	NRPB1	829734	AT4G35800
WBGene00010560	Eukaryotic translation initiation factor 2 subunit 2(eif-2beta)	Caenorhabditis elegans (undefined)	eif-2beta	172584	WBGene00010560	eukaryotic translation initiation factor 2 beta subunit(EIF2 BETA)	Arabidopsis thaliana (thale cress)	42	EIF2 BETA	832216	AT5G20920
WBGene00004386	RRM domain-containing protein(rnp-3)	Caenorhabditis elegans (undefined)	rnp-3	177182	WBGene00004386	RNA-binding (RRM/RBD/RNP motifs) family protein(AT1G06960)	Arabidopsis thaliana (thale cress)	43.7	AT1G06960	837206	AT1G06960
WBGene00001232	Eukaryotic translation initiation factor 3 subunit I;Serine-threonine kinase receptor-associated protein(eif-3.I)	Caenorhabditis elegans (undefined)	eif-3.I	171809	WBGene00001232	Transducin/WD40 repeat-like superfamily protein(AT2G46290)	Arabidopsis thaliana (thale cress)	39.1	AT2G46290	819237	AT2G46290

## Sheet: Orthologs - Ubiquitin
#queryIndex	queryItem	stringId	preferredName	annotation
1	AT1G13060	3702.O23717	PBE1	Proteasome subunit beta type-5-A; The proteasome is a multicatalytic proteinase complex which is characterized by its ability to cleave peptides with Arg, Phe, Tyr, Leu, and Glu adjacent to the leaving group at neutral or slightly basic pH. The proteasome has an ATP-dependent proteolytic activity; Belongs to the peptidase T1B family.
26	AT4G33270	3702.Q9SZA4	CDC20-1	Cell division cycle 20.1, cofactor of APC complex; Component of the anaphase promoting complex/cyclosome (APC/C), a cell cycle-regulated E3 ubiquitin-protein ligase complex that controls progression through mitosis and the G1 phase of the cell cycle.
38	AT3G61140	3702.P45432	CSN1	COP9 signalosome complex subunit 1; Component of the COP9 signalosome complex (CSN), a complex involved in various cellular and developmental processes such as photomorphogenesis and auxin and jasmonate responses. The CSN complex is an essential regulator of the ubiquitin (Ubl) conjugation pathway by mediating the deneddylation of the cullin subunits of SCF-type E3 ligase complexes, leading to de…
42	AT3G12760	3702.Q9LTV9	Q9LTV9_ARATH	Defective in cullin neddylation protein; Neddylation of cullins play an essential role in the regulation of SCF-type complexes activity.
44	AT5G06460	3702.P92974	UBA2	Ubiquitin-activating enzyme E1 2; Activates ubiquitin by first adenylating its C-terminal glycine residue with ATP, and thereafter linking this residue to the side chain of a cysteine residue in E1, yielding a ubiquitin-E1 thioester and free AMP.
49	AT1G03090	3702.Q42523	MCCA	Methylcrotonoyl-CoA carboxylase subunit alpha, mitochondrial; Biotin-attachment subunit of the 3-methylcrotonyl-CoA carboxylase, an enzyme that catalyzes the conversion of 3- methylcrotonyl-CoA to 3-methylglutaconyl-CoA, a critical step for leucine and isovaleric acid catabolism.
64	AT5G45620	3702.Q8RWF0	RPN9A	26S proteasome non-ATPase regulatory subunit 13 homolog A; Acts as a regulatory subunit of the 26S proteasome which is involved in the ATP-dependent degradation of ubiquitinated proteins.
65	AT1G69670	3702.Q9C9L0	CUL3B	Cullin-3B; Component of the cullin-RING ubiquitin ligases (CRL), or CUL3-RBX1-BTB protein E3 ligase complexes which mediate the ubiquitination and subsequent proteasomal degradation of target proteins. The functional specificity of the CRL complex depends on the BTB domain-containing protein as the susbstrate recognition component. Involved in embryo pattern formation and endosperm development. R…
69	AT3G27430	3702.O23710	PBB1	Proteasome subunit beta type-7-A; The proteasome is a multicatalytic proteinase complex which is characterized by its ability to cleave peptides with Arg, Phe, Tyr, Leu, and Glu adjacent to the leaving group at neutral or slightly basic pH. The proteasome has an ATP-dependent proteolytic activity; Belongs to the peptidase T1B family.
85	AT5G19990	3702.Q9C5U3	RPT6A	26S proteasome regulatory subunit 8 homolog A; The 26S proteasome is involved in the ATP-dependent degradation of ubiquitinated proteins. The regulatory (or ATPase) complex confers ATP dependency and substrate specificity to the 26S complex.
88	AT5G42970	3702.Q8L5U0	CSN4	COP9 signalosome complex subunit 4; Component of the COP9 signalosome complex (CSN), a complex involved in various cellular and developmental processes such as photomorphogenesis and auxin and jasmonate responses. The CSN complex is an essential regulator of the ubiquitin (Ubl) conjugation pathway by mediating the deneddylation of the cullin subunits of SCF-type E3 ligase complexes, leading to de…
89	AT1G21720	3702.Q9XI05	PBC1	Proteasome subunit beta type-3-A; The proteasome is a multicatalytic proteinase complex which is characterized by its ability to cleave peptides with Arg, Phe, Tyr, Leu, and Glu adjacent to the leaving group at neutral or slightly basic pH. The proteasome has an ATP-dependent proteolytic activity; Belongs to the peptidase T1B family.
90	AT3G09840	3702.P54609	CDC48A	Cell division control protein 48 homolog A; Probably functions in cell division and growth processes. Interacts with certain SNAREs as part of specialized membrane fusion events where vesicles from the same organelle fuse (homotypic fusion) (By similarity).
107	AT3G20630	3702.Q8L6Y1	UBP14	Ubiquitin carboxyl-terminal hydrolase 14; Recognizes and hydrolyzes the peptide bond at the C-terminal Gly of ubiquitin. Involved in the processing of poly-ubiquitin precursors as well as that of ubiquitinated proteins. Involved in seed and embryo development.
115	AT2G26990	3702.Q8W207	CSN2	COP9 signalosome complex subunit 2; Component of the COP9 signalosome complex (CSN), a complex involved in various cellular and developmental processes such as photomorphogenesis and auxin and jasmonate responses. The CSN complex is an essential regulator of the ubiquitin (Ubl) conjugation pathway by mediating the deneddylation of the cullin subunits of SCF-type E3 ligase complexes, leading to de…
117	AT5G09900	3702.Q9FIB6	RPN5A	26S proteasome non-ATPase regulatory subunit 12 homolog A; Acts as a regulatory subunit of the 26 proteasome which is involved in the ATP-dependent degradation of ubiquitinated proteins. Required for gametogenesis and sporophyte development. Acts redundantly with RPN5B.
158	AT3G48150	3702.Q9STS3	APC8	Anaphase-promoting complex subunit 8; Component of the anaphase promoting complex/cyclosome (APC/C), a cell cycle-regulated E3 ubiquitin-protein ligase complex that controls progression through mitosis and the G1 phase of the cell cycle. The APC/C complex controls several key steps in the cell cycle by mediating ubiquitination and subsequent degradation of target proteins such as cyclins. The APC…
159	AT1G29150	3702.Q9LP45	RPN6	26S proteasome non-ATPase regulatory subunit 11 homolog; Component of the lid subcomplex of the 26S proteasome, a multiprotein complex involved in the ATP-dependent degradation of ubiquitinated proteins. In the complex, RPN6A is required for proteasome assembly (By similarity).
172	AT2G20580	3702.Q9SIV2	RPN1A	26S proteasome non-ATPase regulatory subunit 2 homolog A; Acts as a regulatory subunit of the 26 proteasome which is involved in the ATP-dependent degradation of ubiquitinated proteins (By similarity). Required during embryogenesis. Required for optimal plant growth and stress responses. Required for innate immunity.
179	AT2G40930	3702.O22207	UBP5	Ubiquitin carboxyl-terminal hydrolase 5; Recognizes and hydrolyzes the peptide bond at the C-terminal Gly of ubiquitin. Involved in the processing of poly-ubiquitin precursors as well as that of ubiquitinated proteins. Belongs to the peptidase C19 family.
183	AT5G19990	3702.Q9C5U3	RPT6A	26S proteasome regulatory subunit 8 homolog A; The 26S proteasome is involved in the ATP-dependent degradation of ubiquitinated proteins. The regulatory (or ATPase) complex confers ATP dependency and substrate specificity to the 26S complex.
184	AT3G13330	3702.F4JC97	PA200	Proteasome activator subunit 4; Associated component of the proteasome that specifically recognizes acetylated histones and promotes ATP- and ubiquitin- independent degradation of core histones during DNA damage response. Recognizes and binds acetylated histones via its bromodomain-like (BRDL) region and activates the proteasome by opening the gated channel for substrate entry. Binds to the core …
194	AT1G51710	3702.Q949Y0	UBP6	Ubiquitin carboxyl-terminal hydrolase 6; Recognizes and hydrolyzes the peptide bond at the C-terminal Gly of ubiquitin. Involved in the processing of poly-ubiquitin precursors as well as that of ubiquitinated proteins; Belongs to the peptidase C19 family.
210	AT5G05780	3702.O24412	RPN8A	26S proteasome non-ATPase regulatory subunit 7 homolog A; Acts as a regulatory subunit of the 26S proteasome which is involved in the ATP-dependent degradation of ubiquitinated proteins (By similarity). Required for innate immunity.
211	AT3G09840	3702.P54609	CDC48A	Cell division control protein 48 homolog A; Probably functions in cell division and growth processes. Interacts with certain SNAREs as part of specialized membrane fusion events where vesicles from the same organelle fuse (homotypic fusion) (By similarity).
218	AT1G65650	3702.O04482	UCH2	Ubiquitin carboxyl-terminal hydrolase 2; Ubiquitin-protein hydrolase involved in the release of ubiquitin attached via both peptide and isopeptide linkages. Able to cleave 'Lys-48'-linked polyubiquitin chains. Involved in the direct or indirect regulation of AUX/IAA proteins stability. Acts as a linker between the TREX-2 complex and 26S proteasome ; Belongs to the peptidase C12 family.
222	AT3G22630	3702.O23714	PBD1	Proteasome subunit beta type-2-A; The proteasome is a multicatalytic proteinase complex which is characterized by its ability to cleave peptides with Arg, Phe, Tyr, Leu, and Glu adjacent to the leaving group at neutral or slightly basic pH. The proteasome has an ATP-dependent proteolytic activity; Belongs to the peptidase T1B family.
244	AT2G26590	3702.O48726	RPN13	26S proteasome regulatory subunit RPN13; Functions as a proteasomal ubiquitin receptor. Binds and presumably selects ubiquitin-conjugates for destruction. Prefers multiubiquitin chains rather than single ubiquitins, with a binding affinity for 'Lys-63'-linked ubiquitin chains.
245	AT3G51260	3702.P30186	PAD1	Proteasome subunit alpha type-7-A; The proteasome is a multicatalytic proteinase complex which is characterized by its ability to cleave peptides with Arg, Phe, Tyr, Leu, and Glu adjacent to the leaving group at neutral or slightly basic pH. The proteasome has an ATP-dependent proteolytic activity. Mediates the association of the SCF(TIR1) E3 ubiquitin ligase complex with the proteasome.
247	AT1G56450	3702.Q7DLR9	PBG1	Proteasome subunit beta type-4; The proteasome is a multicatalytic proteinase complex which is characterized by its ability to cleave peptides with Arg, Phe, Tyr, Leu, and Glu adjacent to the leaving group at neutral or slightly basic pH. The proteasome has an ATP-dependent proteolytic activity.
260	AT5G06600	3702.Q9FPT1	UBP12	Ubiquitin carboxyl-terminal hydrolase 12; Recognizes and hydrolyzes the peptide bond at the C-terminal Gly of ubiquitin. Involved in the processing of poly-ubiquitin precursors as well as that of ubiquitinated proteins (By similarity).
