# Supplementary material for: Ubiquitin-dependent proteolysis of KNL2 driven by APC/CCDC20 is critical for centromere integrity and mitotic fidelity
Source: Plant Cell. 2025 Jun 25;37(7):koaf164. doi: 10.1093/plcell/koaf164 (PMC12231567; doi:10.1093/plcell/koaf164)
Supplement: koaf164_Supplementary_Data [file koaf164_supplementary_data.zip › Supplementary Dataset S2.xlsx]

## Sheet: Figure 1
	Supplementary Dataset S2. Summary of statistical analysis.
	Figure 1B, D - Western blot quantification
	Figure 1B - Welch's t-test *: P < 0.5; **: P < 0.05; ***: P < 0.005 ns = not significant
	Samples	Average	SEM	P-value	P-value summary	Biological Replicate 1	Biological Replicate 2	Biological Replicate 3	F-TEST
	DMSO	3758.45	2575.29			7643.14	16254	9928.89
	MG115	44575	23601.1	0.0338793	**	166336	87865.5	146974	0.023533
	BORTEZOMIB	92156.4	34613	0.0161905	**	309690	207262	312456	0.0110105
	Figure 1D - Welch's t-test *: P < 0.5; **: P < 0.05; ***: P < 0.005 ns = not significant
	Samples	Average	SEM	P-value	P-value summary	Biological Replicate 1	Biological Replicate 2	Biological Replicate 3	F-TEST
	DMSO (0 h)	7603.67	331.231			7112	8234	7465
	CHX-DMSO (6 h)	3575.33	351.531	0.001147	***	3077	4254	3395	0.940589
	CHX-DMSO (12 h)	3271.33	192.527	0.00107409	***	3165	3645	3004	0.505063
	CHX-DMSO (24 h)	2875.67	364.377	0.000687077	***	3471	2214	2942	0.904915
						7112	8234	7465
	CHX-MG115 (6 h)	30964	775.229	0.000211473	***	29503	31245	32144	0.308752
	CHX-MG115 (12 h)	40867.3	1237.73	0.000713289	***	38413	41815	42374	0.13366
	CHX-MG115 (24 h)	57347	1023.66	0.000128423	***	57613	55456	58972	0.189556
						7112	8234	7465
	CHX-BORTEZOMIB (6 h)	61889.3	1052.7	0.000118493	***	63131	59796	62741	0.180169
	CHX-BORTEZOMIB (12 h)	126346	2739.67	0.000450229	***	122929	124345	131764	0.0288134
	CHX-BORTEZOMIB (24 h)	175609	1712.71	6.02764e-05	***	177039	172198	177589	0.0721072

## Sheet: Figure 4
		Figure 4C and Figure 4H - Western blot quantification
		Figure 4C, 4H - Welch's t-test *: P < 0.5; **: P < 0.05; ***: P < 0.005; ns = not significant
		Samples	Average	SEM	P-value	P-value summary	Biological Replicate 1	Biological Replicate 2	Biological Replicate 3
		KNL2-EYFP - Col-0	6628	668.48			7840	6513	5533
		KNL2-EYFP -APC10-RNAi	105286	24904.1	0.0581136	*	121389	56416	138053
		Col-0	6342	584.402			6107.63	5469	7452
		APC10-RNAi	8942	856.654	0.0745928	*	7493.82	8874	10459
		Figure 4E - Quantification of KNL2 immunosignals
		Figure 4E - Welch's t-test *: P < 0.5; **: P < 0.05; ***: P < 0.005; ns = not significant
		Samples	Average	SEM	P-value	P-value summary	Col-0						APC10-RNAi								KNL2
		Col-0	91.5	5.7673			KNL2	Area	Mean	Stdev	IntDen	RawInten	KNL2	Area	Mean	Stdev	IntDen	RawInten			Col-0	APC10-RNAi
		APC10-RNAi	104.09	5.84175	0.130228	*	1	0.108	54.264	17.814	5.834	525063	1	0.068	138.049	52.32	9.415	847347			54.264	138.049
							2	0.031	139.925	27.163	4.353	391789	2	0.036	144.883	48.018	5.192	467248			139.925	144.883
							3	0.078	91.47	43.997	7.096	638644	3	0.068	116.57	44.93	7.901	711076			91.47	116.57
							4	0.107	81.555	30.769	8.71	783909	4	0.01	113.324	46.578	13.025	1172226			81.555	113.324
							5	0.076	132.133	35.983	10.083	907490	5	0.036	100.903	47.841	3.671	330357			132.133	100.903
							6	0.088	102.552	32.219	8.993	809337	6	0.089	121.845	40.766	6.399	575906			102.552	121.845
							7	0.113	74.071	37.62	8.382	754337	7	0.06	76.339	31.772	4.591	413223			74.071	76.339
							8	0.037	98.507	39.518	3.685	331673	8	0.015	76.738	37.146	12.042	1083776			98.507	76.738
							9	0.041	132.118	65.973	5.408	486721	9	0.103	91.533	38.124	9.416	847417			132.118	91.533
							10	0.039	144.406	49.057	5.667	510043	10	0.057	173.714	30.481	4.226	380365			144.406	173.714
							11	0.031	87.711	40.793	2.709	243837	11	0.031	105.268	42.71	12.525	1127206			87.711	105.268
							12	0.021	96.335	39.801	2.064	185733	12	0.047	137.516	66.898	16.05	1444472			96.335	137.516
							13	0.034	28.77	58.942	4.395	395580	13	0.021	48.51	26.61	8.482	763357			28.77	48.51
							14	0.024	95.708	40.044	2.258	203189	14	0.0235	83.688	35.355	11.331	1019828			95.708	83.688
							15	0.045	98.383	50.705	6.252	562667	15	0.138	77.85	36.21	10.771	969385			98.383	77.85
							16	0.054	93.136	37.955	6.165	554817	16	0.093	117.979	62.301	11.011	991025			93.136	117.979
							17	0.079	140.261	37.387	11.102	999219	17	0.114	64.764	31.886	7.377	663963			140.261	64.764
							18	0.057	63.994	15.138	3.655	328929	18	0.096	79.177	31.302	7.602	684168			63.994	79.177
							19	0.067	75.061	24.407	5.058	455246	19	0.078	101.354	32.365	7.906	711506			75.061	101.354
							20	0.04	86.405	45.186	3.464	311750	20	0.056	188.978	37.903	4.984	448537			86.405	188.978
							21	0.034	82.997	36.688	2.852	256710	21	0.08	69.642	23.635	5.598	503857			82.997	69.642
							22	0.057	70.651	24.508	4.035	363148	22	0.068	82.653	29.715	5.642	507820			70.651	82.653
							23	0.093	109.551	65.993	10.225	920226	23	0.014	68.774	27.031	9.861	887465			109.551	68.774
							24	0.084	70.328	62.462	5.876	528866	24	0.02	58.066	31.354	6.067	546057			70.328	58.066
							25	0.084	72.261	44.412	6.038	543404	25	0.033	66.422	37.422	8.638	777400			72.261	66.422
							26	0.093	111.95	48.852	10.404	936349	26	0.063	127.454	37.171	4.907	441645			111.95	127.454
							27	0.066	66.485	35.094	4.377	393926	27	0.053	79.911	32.503	4.243	381897			66.485	79.911
							28	0.035	183.321	39.634	6.331	569763	28	0.087	180.424	30.058	7.015	631331			183.321	180.424
							29	0.042	99.588	43.843	4.138	372459	29	0.073	101.985	33.181	7.459	671267			99.588	101.985
							30	0.044	115.689	48.003	5.075	456739	30	0.057	93.408	29.776	5.289	476006			115.689	93.408
							31	0.049	22.208	48.363	5.054	454827	31	0.078	126.674	45.109	9.921	892923			22.208	126.674
							32	0.036	68.507	35.334	2.471	222373	32	0.09	131.047	42.88	11.765	1058856			68.507	131.047
							33	0.069	25.957	14.86	1.79	161061	33	0.098	80.664	20.486	7.865	707828			25.957	80.664
							34	0.029	81.349	39.204	2.384	214598	34	0.065	124.163	58.312	8.018	721633			81.349	124.163
							35	0.05	105.622	51.23	5.272	474456	35	0.037	93.051	37.113	3.412	307068			105.622	93.051
							Average		91.5				Average		104.09

## Sheet: Figure 5 and 6
		Figure 5I and Figure 6G - Western blot quantification
		Figure 5I - Welch's t-test *: P < 0.5; **: P < 0.05; ***: P < 0.005; ns = not significant
		Samples	Average	SEM	P-value	P-value summary	Biological Replicate 1	Biological Replicate 2	Biological Replicate 3
		ΔD-box1	358586	40707.2			431911	291283	352564
		ΔD-box2	31361.2	7604.85	0.0128347	**	43488	17347.5	33248
		Apcin	187455	40655.5	0.0428851	**	263281	124117	174967
		Figure 6G - One way ANOVA and TUKEY's post-hoc test
		Comparison	Mean Difference	q Critical	Significance	Samples	Biological Replicate 1	Biological Replicate 2	Biological Replicate 3
		Mut-UBI1 vs. Mut-UBI2	284351	278243	No	Mut-UBI1	5636	12598.9	8211
		Mut-UBI1 vs. K336R	122093	278243	Yes	Mut-UBI2	329782	285147	264569
		Mut-UBI1 vs. K339R	189536	278243	Yes	K336R	167424985731933	116721	108578
		Mut-UBI2 vs. K336R	162258	278243	Yes	K339R	211665	167919	215469
		Mut-UBI2 vs. K339R	94815	278243	Yes
		K336R vs. K339R	67443	278243	Yes
		Tukeys Post-hoc test			ANOVA
		Groups	Mean	Std Dev	Source of Variation	SS	df	MS	F	P-value	F crit
a		Mut-UBI1	8815.3	3520.56	Between Groups	2.62613e+09	2	1.31307e+09	0.0897209	0.414994	4.25649
b		Mut-UBI2	293166	33337.8	Within Groups	1.31715e+11	9	1.4635e+10
c		K336R	130908	9.66629e+13
c		K339R	198351	26423.4	Total	1.34341e+11	11
			q	CV	α = 0.05
			4.6	278243

## Sheet: Figure 7B
Figure 7F - Root lengths
Tukeys Post-hoc test: Groups labeled with the same letter are not significantly different (P > 0.05); different letters indicate statistically significant differences (P < 0.05).
Groups	Mean	Std Dev	Sample Size (n)								Anova: Single Factor
Col-0	1.81012	0.28461	25								SUMMARY
KNL2	1.63552	0.293314	25								Groups	Count	Sum	Average	Variance
Mut-UBI2	1.10868	0.367777	25									25	325	13	54.1667
K336R	1.26416	0.370792	25							a	Col-0	25	45.253	1.81012	0.0810029
K339R	1.1364	0.380362	25							a	KNL2	25	40.888	1.63552	0.0860333
ΔD-box1	1.23496	0.197207	25							b	Mut-UBI2	25	27.717	1.10868	0.13526
ΔD-box2	1.69996	0.278439	25							b	K336R	25	31.604	1.26416	0.137487
										b	K339R	25	28.41	1.1364	0.144675
										b	ΔD-box1	25	30.874	1.23496	0.0388907
Tukey's multiple comparisons test	Mean Diff,	95,00% CI of diff,	Significant?	Adjusted P Value						a	ΔD-box2	25	42.499	1.69996	0.0775281
Col-0 vs. KNL2	0.1746	-0,1318 to 0,4810	No	0.5421
Col-0 vs. Mut-UBI2	0.7014	0,4190 to 0,9839	Yes	<0,0001
Col-0 vs. K336R	0.546	0,2537 to 0,8382	Yes	<0,0001							ANOVA
Col-0 vs. K339R	0.6737	0,4013 to 0,9462	Yes	<0,0001							Source of Variation	SS	df	MS	F	P-value	F crit
Col-0 vs. ΔD-box1	0.5752	0,3625 to 0,7878	Yes	<0,0001							Between Groups	2949.81	7	421.401	61.4427	1.10764e-45	2.05753
Col-0 vs. ΔD-box2	0.1102	-0,1561 to 0,3765	No	0.8321							Within Groups	1316.82	192	6.85844
KNL2 vs. Mut-UBI2	0.5268	0,2221 to 0,8316	Yes	0.0002
KNL2 vs. K336R	0.3714	0,04210 to 0,7006	Yes	0.02							Total	4266.63	199
KNL2 vs. K339R	0.4991	0,1951 to 0,8031	Yes	0.0004
KNL2 vs. ΔD-box1	0.4006	0,1644 to 0,6367	Yes	0.0002
KNL2 vs. ΔD-box2	-0.06444	-0,3089 to 0,1800	No	0.9771
Mut-UBI2 vs. K336R	-0.1555	-0,5038 to 0,1928	No	0.7789
Mut-UBI2 vs. K339R	-0.02772	-0,3685 to 0,3130	No	>0,9999							Col-0	KNL2	Mut-UBI2	K336R	K339R	ΔD-box1	ΔD-box2
Mut-UBI2 vs. ΔD-box1	-0.1263	-0,3872 to 0,1346	No	0.7108						1	1.461	2.176	1.179	1.147	1.537	0.827	1.791
Mut-UBI2 vs. ΔD-box2	-0.5913	-0,8355 to -0,3470	Yes	<0,0001						2	2.003	1.524	1.203	1.154	0.872	1.014	1.376
K336R vs. K339R	0.1278	-0,1482 to 0,4037	No	0.7497						3	1.648	1.939	0.722	0.995	1.058	1.019	1.619
K336R vs. ΔD-box1	0.0292	-0,2454 to 0,3038	No	0.9998						4	1.591	2.1	1.004	1.418	1.289	1.103	1.526
K336R vs. ΔD-box2	-0.4358	-0,7412 to -0,1304	Yes	0.002						5	1.195	1.831	0.775	1.696	1.118	1.258	1.978
K339R vs. ΔD-box1	-0.09856	-0,3911 to 0,1940	No	0.9274						6	2.139	1.792	1.285	1.758	1.795	1.183	1.939
K339R vs. ΔD-box2	-0.5636	-0,8501 to -0,2770	Yes	<0,0001						7	1.702	1.303	1.332	2.281	1.395	1.028	1.817
ΔD-box1 vs. ΔD-box2	-0.465	-0,6507 to -0,2793	Yes	<0,0001						8	1.316	1.959	1.161	0.835	0.459	1.423	1.893
										9	1.91	1.397	1.374	1.725	1.436	1.162	1.126
Test details	Mean 1	Mean 2	Mean Diff,	SE of diff,	n1	n2	q	DF		10	1.898	1.184	1.567	0.953	1.484	1.225	1.817
Col-0 vs. KNL2	1.81	1.636	0.1746	0.09541	25	25	2.588	24		11	1.804	1.805	1.042	0.587	1.176	1.271	2.038
Col-0 vs. Mut-UBI2	1.81	1.109	0.7014	0.08797	25	25	11.28	24		12	2.173	1.754	1.595	1.312	0.984	1.276	2.099
Col-0 vs. K336R	1.81	1.264	0.546	0.091	25	25	8.485	24		13	1.508	2.061	1.731	0.945	0.934	1.504	1.676
Col-0 vs. K339R	1.81	1.136	0.6737	0.08484	25	25	11.23	24		14	1.689	1.319	0.643	1.532	0.949	1.259	1.776
Col-0 vs. ΔD-box1	1.81	1.235	0.5752	0.06622	25	25	12.28	24		15	2.145	1.366	0.837	1.272	1.646	1.24	1.788
Col-0 vs. ΔD-box2	1.81	1.7	0.1102	0.08293	25	25	1.879	24		16	1.772	1.355	1.042	1.417	0.781	1.272	1.225
KNL2 vs. Mut-UBI2	1.636	1.109	0.5268	0.0949	25	25	7.851	24		17	1.922	1.268	1.849	0.899	1.192	1.194	2.138
KNL2 vs. K336R	1.636	1.264	0.3714	0.1025	25	25	5.122	24		18	2.029	1.557	1.462	1.21	0.645	1.304	1.649
KNL2 vs. K339R	1.636	1.136	0.4991	0.09467	25	25	7.456	24		19	1.647	1.278	0.615	0.917	0.357	0.993	1.393
KNL2 vs. ΔD-box1	1.636	1.235	0.4006	0.07354	25	25	7.703	24		20	2.4	1.489	0.596	1.129	1.134	1.382	1.407
KNL2 vs. ΔD-box2	1.636	1.7	-0.06444	0.07613	25	25	1.197	24		21	1.577	1.64	0.885	0.946	1.264	1.238	1.437
Mut-UBI2 vs. K336R	1.109	1.264	-0.1555	0.1085	25	25	2.027	24		22	1.905	1.557	1.415	1.221	0.824	1.655	2.063
Mut-UBI2 vs. K339R	1.109	1.136	-0.02772	0.1061	25	25	0.3694	24		23	1.837	1.656	0.686	1.331	1.896	1.348	1.603
Mut-UBI2 vs. ΔD-box1	1.109	1.235	-0.1263	0.08125	25	25	2.198	24		24	1.859	1.572	0.707	1.687	1.157	1.655	1.864
Mut-UBI2 vs. ΔD-box2	1.109	1.7	-0.5913	0.07606	25	25	10.99	24		25	2.123	2.006	1.01	1.237	1.028	1.041	1.461
K336R vs. K339R	1.264	1.136	0.1278	0.08594	25	25	2.102	24
K336R vs. ΔD-box1	1.264	1.235	0.0292	0.08551	25	25	0.4829	24		Average	1.81	1.63	1.1	1.26	1.13	1.23	1.69
K336R vs. ΔD-box2	1.264	1.7	-0.4358	0.09512	25	25	6.48	24
K339R vs. ΔD-box1	1.136	1.235	-0.09856	0.0911	25	25	1.53	24
K339R vs. ΔD-box2	1.136	1.7	-0.5636	0.08924	25	25	8.931	24
ΔD-box1 vs. ΔD-box2	1.235	1.7	-0.465	0.05782	25	25	11.37	24

## Sheet: Figure 7F
Figure 7F - Seeds per silique
Tukeys Post-hoc test: Groups labeled with the same letter are not significantly different (P > 0.05); different letters indicate statistically significant differences (P < 0.05).												SUMMARY
Groups	Mean	Std Dev	Sample Size (n)									Groups	Count	Sum	Average	Variance
Col-0	56.6627	3.94753	15								a	Col-0	15	849.94	56.6627	15.583
KNL2	50.8333	3.63319	15								b	KNL2	15	762.5	50.8333	13.2001
Mut-UBI2	33.542	2.20339	15								c	Mut-UBI2	15	503.13	33.542	4.85493
K336R	35.1867	5.77878	15								c	K336R	15	527.8	35.1867	33.3944
K339R	34.6213	4.11637	15								c	K339R	15	519.32	34.6213	16.9445
ΔD-box1	32.444	4.92964	15								c	ΔD-box1	15	486.66	32.444	24.3014
ΔD-box2	43.5427	3.71828	15								d	ΔD-box2	15	653.14	43.5427	13.8256
Number of families	1											ANOVA
Number of comparisons per family	21											Source of Variation	SS	df	MS	F	P-value	F crit
Alpha	0.05											Between Groups	8276.76	6	1379.46	79.082	2.4288e-35	2.19252
												Within Groups	1709.45	98	17.4434
Tukey's multiple comparisons test	Mean Diff,	95,00% CI of diff,	Significant?	Adjusted P Value
Col-0 vs. KNL2	5.829	0,6305 to 11,03	Yes	0.0237								Total	9986.21	104
Col-0 vs. Mut-UBI2	23.12	18,72 to 27,52	Yes	<0,0001
Col-0 vs. K336R	21.48	15,89 to 27,06	Yes	<0,0001
Col-0 vs. K339R	22.04	16,80 to 27,29	Yes	<0,0001
Col-0 vs. ΔD-box1	24.22	18,39 to 30,04	Yes	<0,0001								Plants	Col-0	KNL2	Mut-UBI2	K336R	K339R	ΔD-box1	ΔD-box2
Col-0 vs. ΔD-box2	13.12	7,600 to 18,64	Yes	<0,0001								1	52.33	50	32.34	26.28	31.1	35.11	45.28
KNL2 vs. Mut-UBI2	17.29	13,68 to 20,90	Yes	<0,0001								2	55.24	51.31	36.55	29.47	35.58	31.79	47.61
KNL2 vs. K336R	15.65	10,09 to 21,20	Yes	<0,0001								3	64.33	49.79	30.55	36.5	34.04	37.81	42.32
KNL2 vs. K339R	16.21	13,10 to 19,32	Yes	<0,0001								4	59.87	47.86	30.08	34.85	36.88	38.83	41.21
KNL2 vs. ΔD-box1	18.39	11,81 to 24,97	Yes	<0,0001								5	59.97	47.4	34.62	30.26	32.06	23.7	39.25
KNL2 vs. ΔD-box2	7.291	4,664 to 9,918	Yes	<0,0001								6	55.87	56.47	32.77	32.05	38.73	27.9	49.63
Mut-UBI2 vs. K336R	-1.645	-6,516 to 3,226	No	0.9003								7	54.39	57.85	34.51	39.05	43.07	30.02	50.75
Mut-UBI2 vs. K339R	-1.079	-5,196 to 3,038	No	0.9674								8	60.2	53.91	33.91	38.74	40.48	25.42	42.47
Mut-UBI2 vs. ΔD-box1	1.098	-4,298 to 6,494	No	0.9908								9	51.69	54.75	31.76	38.27	32.09	30.62	47.03
Mut-UBI2 vs. ΔD-box2	-10	-13,94 to -6,063	Yes	<0,0001								10	51.08	49.67	37.39	35.73	37.63	31.88	40.17
K336R vs. K339R	0.5653	-6,005 to 7,136	No	>0,9999								11	53.97	45.7	30.4	24.54	35.23	38.35	43.64
K336R vs. ΔD-box1	2.743	-3,772 to 9,257	No	0.7741								12	54.67	51.68	34.2	39.34	31.29	34.87	39.19
K336R vs. ΔD-box2	-8.356	-14,89 to -1,826	Yes	0.0089								13	56.05	49.24	34.58	41.49	31.92	36.11	40.08
K339R vs. ΔD-box1	2.177	-4,229 to 8,584	No	0.8977								14	58.22	45.8	35.6	45.76	28.05	37.26	42.84
K339R vs. ΔD-box2	-8.921	-12,50 to -5,340	Yes	<0,0001								15	62.06	51.07	33.87	35.47	31.17	26.99	41.67
ΔD-box1 vs. ΔD-box2	-11.1	-16,93 to -5,262	Yes	0.0002
												Average	56.6627	50.8333	33.542	35.1867	34.6213	32.444	43.5427
Test details	Mean 1	Mean 2	Mean Diff,	SE of diff,	n1	n2	q	DF
Col-0 vs. KNL2	56.66	50.83	5.829	1.523	15	15	5.415	14
Col-0 vs. Mut-UBI2	56.66	33.54	23.12	1.287	15	15	25.4	14
Col-0 vs. K336R	56.66	35.19	21.48	1.636	15	15	18.57	14
Col-0 vs. K339R	56.66	34.62	22.04	1.536	15	15	20.3	14
Col-0 vs. ΔD-box1	56.66	32.44	24.22	1.706	15	15	20.08	14
Col-0 vs. ΔD-box2	56.66	43.54	13.12	1.617	15	15	11.48	14
KNL2 vs. Mut-UBI2	50.83	33.54	17.29	1.057	15	15	23.13	14
KNL2 vs. K336R	50.83	35.19	15.65	1.628	15	15	13.6	14
KNL2 vs. K339R	50.83	34.62	16.21	0.9117	15	15	25.15	14
KNL2 vs. ΔD-box1	50.83	32.44	18.39	1.927	15	15	13.49	14
KNL2 vs. ΔD-box2	50.83	43.54	7.291	0.7693	15	15	13.4	14
Mut-UBI2 vs. K336R	33.54	35.19	-1.645	1.426	15	15	1.631	14
Mut-UBI2 vs. K339R	33.54	34.62	-1.079	1.206	15	15	1.266	14
Mut-UBI2 vs. ΔD-box1	33.54	32.44	1.098	1.58	15	15	0.9826	14
Mut-UBI2 vs. ΔD-box2	33.54	43.54	-10	1.153	15	15	12.26	14
K336R vs. K339R	35.19	34.62	0.5653	1.924	15	15	0.4155	14
K336R vs. ΔD-box1	35.19	32.44	2.743	1.908	15	15	2.033	14
K336R vs. ΔD-box2	35.19	43.54	-8.356	1.912	15	15	6.18	14
K339R vs. ΔD-box1	34.62	32.44	2.177	1.876	15	15	1.641	14
K339R vs. ΔD-box2	34.62	43.54	-8.921	1.049	15	15	12.03	14
ΔD-box1 vs. ΔD-box2	32.44	43.54	-11.1	1.709	15	15	9.183	14

## Sheet: Supplemental Figure 5
		Supplemental Figure 5B - BiFC quantification
		Number of nuclei showing fluorescence (BiFC assay)		Average	Biological Replicate 1	Biological Replicate 2	Biological Replicate 3	Average	Mean + SEM
		DMSO	UBC19-KNL2	10.3333	13	8	10	10.3333	1.45297
			UBC20-KNL2	10.6667	11	9	12	10.6667	0.881917
			APC2-KNL2	26.6667	21	25	34	26.6667	3.84419
			CUL1-KNL2	0	0	0	0	0	0
			CUL3-KNL2	0	0	0	0	0	0
			APC10-KNL2	23	19	22	28	23	2.64575
			CDC20.1-KNL2	30.6667	26	32	34	30.6667	2.4037
			CDH1.1-KNL2	0	0	0	0	0	0
			UBC19-KNL2-N	5.66667	6	7	4	5.66667	0.881917
			UBC20-KNL2-N	5.33333	5	6	5	5.33333	0.333333
			APC2-KNL2-N	19	14	20	23	19	2.64575
			CUL1-KNL2-N	0	0	0	0	0	0
			CUL3-KNL2-N	0	0	0	0	0	0
			APC10-KNL2-N	12.3333	15	12	10	12.3333	1.45297
			CDC20.1-KNL2-N	15.6667	14	18	15	15.6667	1.20185
			CDH1.1-KNL2-N	0	0	0	0	0	0
		MG115	UBC19-KNL2	40.3333	45	42	34	40.3333	3.28295
			UBC20-KNL2	30.3333	36	31	24	30.3333	3.4801
			APC2-KNL2	77.6667	75	81	77	77.6667	1.76383
			CUL1-KNL2	0	0	0	0	0	0
			CUL3-KNL2	0	0	0	0	0	0
			APC10-KNL2	71.6667	69	76	70	71.6667	2.18581
			CDC20.1-KNL2	88.3333	94	90	81	88.3333	3.84419
			CDH1.1-KNL2	0	0	0	0	0	0
			UBC19-KNL2-N	26	33	20	25	26	3.78594
			UBC20-KNL2-N	24.3333	24	28	21	24.3333	2.02759
			APC2-KNL2-N	61.3333	53	61	70	61.3333	4.91031
			CUL1-KNL2-N	0	0	0	0	0	0
			CUL3-KNL2-N	0	0	0	0	0	0
			APC10-KNL2-N	49	48	45	54	49	2.64575
			CDC20.1-KNL2-N	66	60	75	63	66	4.58258
			CDH1.1-KNL2-N	0	0	0	0	0	0

## Sheet: Supplemental Figure 8
							Supplemental Figure 8A, B - qRT-PCR of APC10, KNL2 and CENH3							APC10			αKNL2					CENH3
							Welch's t-test *: P < 0.5; **: P < 0.05; ***: P < 0.005; ns = not significant							Col-0	APC10-RNAi		Col-0	APC10-RNAi	Col-0 αKNL2-EYFP	APC10-RNAi αKNL2-EYFP		Col-0	APC10-RNAi	Col-0 αKNL2-EYFP	APC10-RNAi αKNL2-EYFP
							APC10							1	0.683		1	0.7305	10.6458	3.8976		1	1.3705	0.6601	0.705
							Samples	Average	SEM	P-value	P-value summary			1	0.5578		1	1.2132	13.3934	3.5237		1	0.6645	0.9294	1.0482
							Col-0	1	0					1	0.5708		1	0.876	9.8271	4.6986		1	1.2486	1.1336	0.8338
							APC10-RNAi	0.6183	0.0486911	0.000150586	***			1	0.708		1	0.7816	15.4511	12.9917		1	1.9505	0.6556	1.0392
							αKNL2							1	0.8758		1	1.267	3.4089	10.4652		1	1.8391	0.5922	1.3132
							Col-0	1	0					1	0.6529		1	0.9645	13.8183	13.5487		1	1.4207	0.7215	0.9873
							APC10-RNAi	0.951533	0.0604066	0.445534	*			1	0.5057		1	0.8512	8.5345	8.0037		1	1.3102	0.8421	0.8501
							Col-0 αKNL2-EYFP	10.485	1.18255	4.2858e-05	***			1	0.3924		1	0.92	10.2354	9.5021		1	1.1231	0.7541	1.05
							APC10-RNAi αKNL2-EYFP	9.01275	1.4172	0.000479235	***			1	0.2482 ​		1	0.9598	9.0506	14.4834		1	1.4371	1.0967	0.8988
							CENH3
							Col-0	1	0				Average	1	0.6183	Average	1	0.951533	10.485	9.01275	Average	1	1.37381	0.820589	0.969511
							APC10-RNAi	1.37381	0.125885	0.0178856	**		SEM	0	0.0486911	SEM	0	0.0604066	1.18255	1.4172	SEM	0	0.125885	0.0651808	0.0581674
							Col-0 αKNL2-EYFP	0.820589	0.0651808	0.0249618	**		p-VALUE		0.000150586	p-VALUE		0.445534	4.2858e-05	0.000479235	p-VALUE		0.0178856	0.0249618	0.614377
							APC10-RNAi αKNL2-EYFP	0.969511	0.0581674	0.614377	ns									0.437127					0.10784
							Supplemental Figure 8D - Quantification of CENH3 immunosignals
							Welch's t-test *: P < 0.5; **: P < 0.05; ***: P < 0.005; ns = not significant
													Col-0						APC10-RNAi
							Samples	Average	SEM	P-value	P-value summary		CENH3						CENH3								CENH3
							Col-0	50.4081	1.98627					Area	Mean	Stdev	IntDen	RawInten		Area	Mean	Stdev	IntDen	RawInten			Col-0	APC10-RNAi
							APC10-RNAi	57.7438	2.6557	0.0181737	***		1	0.83	48.515	39.424	40.287	402870	1	0.179	40.665	37.496	7.294	67219			48.515	40.665
													2	0.945	40.416	40.671	38.185	381852	2	0.456	29.113	29.271	13.268	122275			40.416	29.113
													3	1.04	33.947	28.099	35.304	353044	3	0.147	47.609	52.084	6.984	64368			33.947	47.609
													4	0.693	63.918	48.105	44.282	442825	4	0.567	89.584	35.719	50.78	467988			63.918	89.584
													5	1.001	35.569	33.993	35.597	355975	5	0.514	85.162	32.54	23.208	213889			35.569	85.162
													6	0.695	34.213	29.695	23.771	237715	6	0.097	71.555	30.289	6.972	64256			34.213	71.555
													7	0.897	52.904	32.078	47.439	437200	7	7.111	35.795	43.858	254.539	2345833			52.904	35.795
													8	0.998	45.82	38.941	45.72	421360	8	0.275	35.142	28.87	9.663	89051			45.82	35.142
													9	0.671	58.293	33.989	39.141	360720	9	0.728	63.213	53.154	46.01	424031			58.293	63.213
													10	0.218	57.965	42.711	12.655	116626	10	0.533	56.696	47.499	30.193	278263			57.965	56.696
													11	1.092	34.674	38.139	37.879	349096	11	0.241	69.483	38.483	16.76	154461			34.674	69.483
													12	0.766	45.367	45.987	34.754	320291	12	0.233	72.92	36.11	16.996	156633			45.367	72.92
													13	0.818	47.035	41.823	38.481	354643	13	0.266	52.374	70.042	13.957	128630			47.035	52.374
													14	0.801	43.235	37.553	34.622	319076	14	0.206	72.144	82.437	14.842	136785			43.235	72.144
													15	0.029	79.146	35.635	2.302	207205	15	0.389	65.455	61.677	25.483	234853			79.146	65.455
													16	0.017	69.455	43.748	1.178	106058	16	0.417	68.864	38.541	3.697	34075			69.455	68.864
													17	0.166	69.455	43.748	11.508	106058	17	0.314	56.131	87.644	17.638	162556			69.455	56.131
													18	0.374	50.322	35.55	18.811	173358	18	0.307	51.573	42.407	3.556	32774			50.322	51.573
													19	0.181	59.614	27.878	10.764	99197	19	0.356	58.302	87.43	20.731	191057			59.614	58.302
													20	0.142	71.164	28.528	10.1	93083	20	0.411	38.106	61.866	15.675	144461			71.164	38.106
													21	0.162	49.904	27.649	8.068	74357	21	0.181	81.465	70.866	14.727	135720			49.904	81.465
													22	0.262	41.494	36.509	10.873	100208	22	0.201	91.754	57.474	4.372	40289			41.494	91.754
													23	0.194	51.165	31.677	9.949	91688	23	0.362178	83.597	46.8861	16.1538	154375			51.165	83.597
													24	0.181	69.67	27.759	12.579	115931	24	0.7655	74.561	34.0557	23.2812	209262			69.67	74.561
													25	0.332	60.421	50.843	20.035	184646	25	0.612396	50.592	70.4224	4.94684	166330			60.421	50.592
													26	0.341	49.659	41.822	16.919	155929	26	0.519061	66.974	55.2895	7.31162	248610			49.659	66.974
													27	0.438	29.681	26.936	13.011	119912	27	0.209213	34.607	35.5664	3.995	69504			29.681	34.607
													28	0.325	66.549	34.28	21.634	199382	28	0.209196	78.318	58.701	10.1573	194231			66.549	78.318
													29	0.253	43.414	31.564	11.004	101415	29	0.140659	42.803	30.1321	11.5509	43986			43.414	42.803
													30	0.364	66.163	45.015	24.093	222043	30	0.706323	59.258	84.3779	8.96968	91858			66.163	59.258
													31	0.479	43.187	34.728	20.698	190756	31	0.520781	29.983	44.0444	21.2322	159312			43.187	29.983
													32	0.365	46.767	38.39	17.091	157511	32	0.595651	45.711	69.0764	10.8486	42666			46.767	45.711
													33	0.321	47.599	45.198	15.288	140894	33	0.114409	49.62	47.3261	9.18056	68660			47.599	49.62
													34	0.278	52.348	33.81	14.541	134010	34	0.778937	62.322	60.2442	14.9393	164633			52.348	62.322
													35	0.314	27.116	24.7	8.521	78527	35	0.68271	50.3772	61.896	6.10033	56854			27.116	50.3772
													36	0.438	37.125	28.661	16.274	149984	36	0.248637	48.5262	39.461	20.6483	94505			37.125	48.5262
													37	0.317	52.833	27.794	16.74	154273	37	0.227277	43.2526	88.1142	4.64011	134488			52.833	43.2526
													38	0.305	60.982	45.735	18.587	171299	38	0.228383	67.4443	76.0582	24.7115	213323			60.982	67.4443
													39	0.294	35.525	34.288	10.454	96344	39	0.31297	38.2816	86.2489	19.9894	52662			35.525	38.2816
													40	0.352	43.693	33.819	15.389	141828	40	0.46733	50.4199	83.4793	7.37174	38392			43.693	50.4199
													Average		50.4081				Average		57.7438					Average	50.4081	57.7438
																										SEM	1.98627	2.6557
																										p-value		0.0181737

## Sheet: Supplemental Figure 10, 11, 13
				Supplemental Figure 10C, 11C, 13C - Number of nuclei showing fluorescence
				Welch's t-test *: P < 0.5; **: P < 0.05; ***: P < 0.005; ns = not significant
				Samples	Average	Mean + SEM	P-value	P-value summary	Biological Replicate 1	Biological Replicate 2	Biological Replicate 3
				Supplemental Figure 10C
				KNL2	16.6667	1.45297			19	17	14
				ΔD-box1	129.333	8.96908	0.00444309	***	142	134	112
				ΔD-box2	42.6667	7.05534	0.0609891	*	40	32	56
				ΔSBC	8.66667	1.76383	0.0263783	**	12	8	6
				Supplemental Figure 11C
				DMSO	15.6667	2.02759			12	16	19
				Apcin (5 µM)	11.3333	1.33333	0.15985	*	14	10	10
				Apcin (10 µM)	70.6667	4.8074	0.00290482	***	80	64	68
				Apcin (15 µM)	97.3333	7.51295	0.00552284	**	110	98	84
				Apcin (25 µM)	7.66667	0.881917	0.0422997	**	8	6	9
				Apcin (50 µM)	5.66667	0.881917	0.0246607	**	6	4	7
				Supplemental Figure 13C
				KNL2	19.3333	1.76383			20	22	16
				Mut-UBI1	16	1.1547	0.200173	*	14	16	18
				Mut-UBI2	114	9.84886	0.00895914	**	95	119	128
				K336R	83.3333	7.2188	0.00927926	**	96	83	71
				K339R	92	7.2111	0.00700202	**	106	88	82
				K342R	11.3333	1.20185	0.0249963	**	12	9	13
				K343R	8.33333	1.76383	0.0116023	**	9	5	11
				K347R	9.66667	2.96273	0.0614974	*	11	4	14
				K348R	9.33333	1.76383	0.016011	**	10	6	12

## Sheet: Supplemental Figure 14A,C
Supplemental Figure 14A, C - qPCR quantification
Tukey's multiple comparisons test
Number of families	1								Number of families	1								Number of families	1								Number of families	1								Number of families	1
Number of comparisons per family	21								Number of comparisons per family	21								Number of comparisons per family	21								Number of comparisons per family	21								Number of comparisons per family	21
Alpha	0.05								Alpha	0.05								Alpha	0.05								Alpha	0.05								Alpha	0.05
Tukey's multiple comparisons test	Mean Diff,	95,00% CI of diff,	Significant?	Adjusted P Value					Tukey's multiple comparisons test	Mean Diff,	95,00% CI of diff,	Significant?	Adjusted P Value					Tukey's multiple comparisons test	Mean Diff,	95,00% CI of diff,	Significant?	Adjusted P Value					Tukey's multiple comparisons test	Mean Diff,	95,00% CI of diff,	Significant?	Adjusted P Value					Tukey's multiple comparisons test	Mean Diff,	95,00% CI of diff,	Significant?	Adjusted P Value
Col-0 vs. αKNL2	-9.053	-10,09 to -8,013	Yes	<0,0001					Col-0 vs. αKNL2	0.1799	0,03338 to 0,3263	Yes	0.0167					Col-0 vs. αKNL2	0.03737	-0,1433 to 0,2180	No	0.9796					Col-0 vs. αKNL2	0.1267	-0,1703 to 0,4237	No	0.6722					Col-0 vs. αKNL2	0.06414	-0,2543 to 0,3826	No	0.9821
Col-0 vs. Mut-UBI2	-9.68	-10,19 to -9,168	Yes	<0,0001					Col-0 vs. Mut-UBI2	-0.2952	-0,5161 to -0,07434	Yes	0.0102					Col-0 vs. Mut-UBI2	-0.806	-1,100 to -0,5120	Yes	<0,0001					Col-0 vs. Mut-UBI2	-1.777	-2,367 to -1,187	Yes	<0,0001					Col-0 vs. Mut-UBI2	-1.718	-2,157 to -1,278	Yes	<0,0001
Col-0 vs. K336R	-8.745	-10,48 to -7,008	Yes	<0,0001					Col-0 vs. K336R	-0.2622	-0,8565 to 0,3320	No	0.6421					Col-0 vs. K336R	-0.8948	-2,026 to 0,2369	No	0.1415					Col-0 vs. K336R	-1.516	-2,567 to -0,4648	Yes	0.0064					Col-0 vs. K336R	-1.191	-1,860 to -0,5225	Yes	0.0016
Col-0 vs. K339R	-8.821	-11,47 to -6,169	Yes	<0,0001					Col-0 vs. K339R	-0.3445	-0,8855 to 0,1965	No	0.2955					Col-0 vs. K339R	-0.9181	-2,035 to 0,1987	No	0.1211					Col-0 vs. K339R	-1.731	-3,115 to -0,3464	Yes	0.0151					Col-0 vs. K339R	-1.416	-2,092 to -0,7395	Yes	0.0005
Col-0 vs. ∆D-box1	-9.829	-12,25 to -7,410	Yes	<0,0001					Col-0 vs. ∆D-box1	-0.4204	-1,414 to 0,5727	No	0.6786					Col-0 vs. ∆D-box1	-0.9016	-1,843 to 0,03993	No	0.0617					Col-0 vs. ∆D-box1	-2.093	-3,272 to -0,9137	Yes	0.0017					Col-0 vs. ∆D-box1	-2.46	-3,444 to -1,476	Yes	0.0001
Col-0 vs. ∆D-box2	-9.23	-9,859 to -8,601	Yes	<0,0001					Col-0 vs. ∆D-box2	0.08002	-0,09411 to 0,2541	No	0.6049					Col-0 vs. ∆D-box2	0.09306	-0,1734 to 0,3595	No	0.8204					Col-0 vs. ∆D-box2	0.1197	-0,4938 to 0,7333	No	0.9847					Col-0 vs. ∆D-box2	0.1003	-0,7905 to 0,9910	No	0.9992
αKNL2 vs. Mut-UBI2	-0.627	-1,888 to 0,6342	No	0.5295					αKNL2 vs. Mut-UBI2	-0.4751	-0,7845 to -0,1657	Yes	0.0043					αKNL2 vs. Mut-UBI2	-0.8434	-1,224 to -0,4631	Yes	0.0004					αKNL2 vs. Mut-UBI2	-1.904	-2,550 to -1,258	Yes	<0,0001					αKNL2 vs. Mut-UBI2	-1.782	-2,332 to -1,231	Yes	<0,0001
αKNL2 vs. K336R	0.3085	-1,373 to 1,990	No	0.9887					αKNL2 vs. K336R	-0.4421	-1,064 to 0,1796	No	0.2086					αKNL2 vs. K336R	-0.9321	-2,038 to 0,1741	No	0.1093					αKNL2 vs. K336R	-1.642	-2,519 to -0,7654	Yes	0.0012					αKNL2 vs. K336R	-1.256	-2,035 to -0,4756	Yes	0.0032
αKNL2 vs. K339R	0.2326	-2,078 to 2,543	No	0.9996					αKNL2 vs. K339R	-0.5244	-1,053 to 0,004244	No	0.052					αKNL2 vs. K339R	-0.9554	-2,082 to 0,1708	No	0.1063					αKNL2 vs. K339R	-1.857	-3,377 to -0,3379	Yes	0.0172					αKNL2 vs. K339R	-1.48	-2,204 to -0,7553	Yes	0.0006
αKNL2 vs. ∆D-box1	-0.7754	-3,142 to 1,592	No	0.8562					αKNL2 vs. ∆D-box1	-0.6003	-1,666 to 0,4658	No	0.4081					αKNL2 vs. ∆D-box1	-0.939	-1,887 to 0,008591	No	0.0523					αKNL2 vs. ∆D-box1	-2.22	-3,405 to -1,035	Yes	0.0012					αKNL2 vs. ∆D-box1	-2.524	-3,492 to -1,556	Yes	0.0001
αKNL2 vs. ∆D-box2	-0.1769	-1,660 to 1,306	No	0.9989					αKNL2 vs. ∆D-box2	-0.09984	-0,2850 to 0,08532	No	0.45					αKNL2 vs. ∆D-box2	0.05568	-0,2505 to 0,3619	No	0.9892					αKNL2 vs. ∆D-box2	-0.006973	-0,6773 to 0,6634	No	>0,9999					αKNL2 vs. ∆D-box2	0.03612	-0,9335 to 1,006	No	>0,9999
Mut-UBI2 vs. K336R	0.9355	-1,112 to 2,983	No	0.61					Mut-UBI2 vs. K336R	0.03301	-0,6285 to 0,6946	No	>0,9999					Mut-UBI2 vs. K336R	-0.08875	-1,388 to 1,211	No	>0,9999					Mut-UBI2 vs. K336R	0.2613	-0,6250 to 1,148	No	0.9032					Mut-UBI2 vs. K336R	0.5262	0,06328 to 0,9891	Yes	0.0257
Mut-UBI2 vs. K339R	0.8596	-1,935 to 3,654	No	0.886					Mut-UBI2 vs. K339R	-0.04925	-0,5920 to 0,4935	No	0.9998					Mut-UBI2 vs. K339R	-0.1121	-1,237 to 1,013	No	0.9996					Mut-UBI2 vs. K339R	0.04641	-1,166 to 1,259	No	>0,9999					Mut-UBI2 vs. K339R	0.3018	-0,7144 to 1,318	No	0.9003
Mut-UBI2 vs. ∆D-box1	-0.1484	-2,625 to 2,329	No	>0,9999					Mut-UBI2 vs. ∆D-box1	-0.1252	-1,043 to 0,7924	No	0.9976					Mut-UBI2 vs. ∆D-box1	-0.0956	-0,9909 to 0,7997	No	0.9994					Mut-UBI2 vs. ∆D-box1	-0.316	-1,651 to 1,019	No	0.9617					Mut-UBI2 vs. ∆D-box1	-0.7421	-1,796 to 0,3122	No	0.2159
Mut-UBI2 vs. ∆D-box2	0.4502	0,07440 to 0,8259	Yes	0.0192					Mut-UBI2 vs. ∆D-box2	0.3753	0,1297 to 0,6208	Yes	0.0044					Mut-UBI2 vs. ∆D-box2	0.8991	0,5551 to 1,243	Yes	0.0001					Mut-UBI2 vs. ∆D-box2	1.897	1,252 to 2,541	Yes	<0,0001					Mut-UBI2 vs. ∆D-box2	1.818	1,176 to 2,460	Yes	<0,0001
K336R vs. K339R	-0.07595	-3,570 to 3,418	No	>0,9999					K336R vs. K339R	-0.08226	-0,9302 to 0,7657	No	0.9996					K336R vs. K339R	-0.02332	-1,393 to 1,347	No	>0,9999					K336R vs. K339R	-0.2149	-2,005 to 1,575	No	0.9988					K336R vs. K339R	-0.2243	-1,512 to 1,064	No	0.9913
K336R vs. ∆D-box1	-1.084	-3,958 to 1,790	No	0.7698					K336R vs. ∆D-box1	-0.1582	-0,9805 to 0,6641	No	0.9857					K336R vs. ∆D-box1	-0.006851	-1,599 to 1,585	No	>0,9999					K336R vs. ∆D-box1	-0.5773	-2,046 to 0,8913	No	0.739					K336R vs. ∆D-box1	-1.268	-2,281 to -0,2559	Yes	0.0149
K336R vs. ∆D-box2	-0.4854	-2,631 to 1,660	No	0.9689					K336R vs. ∆D-box2	0.3422	-0,1982 to 0,8827	No	0.3001					K336R vs. ∆D-box2	0.9878	-0,07093 to 2,047	No	0.0697					K336R vs. ∆D-box2	1.635	0,6201 to 2,651	Yes	0.0032					K336R vs. ∆D-box2	1.292	0,8803 to 1,703	Yes	<0,0001
K339R vs. ∆D-box1	-1.008	-4,654 to 2,638	No	0.9252					K339R vs. ∆D-box1	-0.07595	-1,034 to 0,8826	No	0.9999					K339R vs. ∆D-box1	0.01646	-1,410 to 1,443	No	>0,9999					K339R vs. ∆D-box1	-0.3624	-2,210 to 1,485	No	0.9843					K339R vs. ∆D-box1	-1.044	-2,428 to 0,3405	No	0.1694
K339R vs. ∆D-box2	-0.4094	-3,273 to 2,454	No	0.9969					K339R vs. ∆D-box2	0.4245	-0,07577 to 0,9248	No	0.1062					K339R vs. ∆D-box2	1.011	-0,06914 to 2,091	No	0.0687					K339R vs. ∆D-box2	1.85	0,6538 to 3,047	Yes	0.0041					K339R vs. ∆D-box2	1.516	0,03000 to 3,002	Yes	0.0453
∆D-box1 vs. ∆D-box2	0.5986	-1,930 to 3,127	No	0.9618					∆D-box1 vs. ∆D-box2	0.5005	-0,4647 to 1,466	No	0.4884					∆D-box1 vs. ∆D-box2	0.9947	-0,04346 to 2,033	No	0.0615					∆D-box1 vs. ∆D-box2	2.213	0,7899 to 3,636	Yes	0.004					∆D-box1 vs. ∆D-box2	2.56	1,664 to 3,456	Yes	<0,0001
Test details	Mean 1	Mean 2	Mean Diff,	SE of diff,	n1	n2	q	DF	Test details	Mean 1	Mean 2	Mean Diff,	SE of diff,	n1	n2	q	DF	Test details	Mean 1	Mean 2	Mean Diff,	SE of diff,	n1	n2	q	DF	Test details	Mean 1	Mean 2	Mean Diff,	SE of diff,	n1	n2	q	DF	Test details	Mean 1	Mean 2	Mean Diff,	SE of diff,	n1	n2	q	DF
Col-0 vs. αKNL2	1	10.05	-9.053	0.2726	9	9	46.97	8	Col-0 vs. αKNL2	1	0.8201	0.1799	0.03837	9	9	6.629	8	Col-0 vs. αKNL2	1	0.9626	0.03737	0.04732	9	9	1.117	8	Col-0 vs. αKNL2	1	0.8733	0.1267	0.0778	9	9	2.303	8	Col-0 vs. αKNL2	1	0.9359	0.06414	0.08342	9	9	1.087	8
Col-0 vs. Mut-UBI2	1	10.68	-9.68	0.1343	9	9	102	8	Col-0 vs. Mut-UBI2	1	1.295	-0.2952	0.05786	9	9	7.216	8	Col-0 vs. Mut-UBI2	1	1.806	-0.806	0.07702	9	9	14.8	8	Col-0 vs. Mut-UBI2	1	2.777	-1.777	0.1545	9	9	16.26	8	Col-0 vs. Mut-UBI2	1	2.718	-1.718	0.115	9	9	21.12	8
Col-0 vs. K336R	1	9.745	-8.745	0.4548	9	9	27.19	8	Col-0 vs. K336R	1	1.262	-0.2622	0.1557	9	9	2.382	8	Col-0 vs. K336R	1	1.895	-0.8948	0.2964	9	9	4.269	8	Col-0 vs. K336R	1	2.516	-1.516	0.2753	9	9	7.787	8	Col-0 vs. K336R	1	2.191	-1.191	0.1752	9	9	9.616	8
Col-0 vs. K339R	1	9.821	-8.821	0.6946	9	9	17.96	8	Col-0 vs. K339R	1	1.344	-0.3445	0.1417	9	9	3.438	8	Col-0 vs. K339R	1	1.918	-0.9181	0.2925	9	9	4.438	8	Col-0 vs. K339R	1	2.731	-1.731	0.3626	9	9	6.75	8	Col-0 vs. K339R	1	2.416	-1.416	0.1771	9	9	11.3	8
Col-0 vs. ∆D-box1	1	10.83	-9.829	0.6334	9	9	21.94	8	Col-0 vs. ∆D-box1	1	1.42	-0.4204	0.2602	9	9	2.286	8	Col-0 vs. ∆D-box1	1	1.902	-0.9016	0.2466	9	9	5.17	8	Col-0 vs. ∆D-box1	1	3.093	-2.093	0.3089	9	9	9.582	8	Col-0 vs. ∆D-box1	1	3.46	-2.46	0.2578	9	9	13.49	8
Col-0 vs. ∆D-box2	1	10.23	-9.23	0.1648	9	9	79.2	8	Col-0 vs. ∆D-box2	1	0.92	0.08002	0.04561	9	9	2.481	8	Col-0 vs. ∆D-box2	1	0.9069	0.09306	0.06979	9	9	1.886	8	Col-0 vs. ∆D-box2	1	0.8803	0.1197	0.1607	9	9	1.053	8	Col-0 vs. ∆D-box2	1	0.8997	0.1003	0.2333	9	9	0.6077	8
αKNL2 vs. Mut-UBI2	10.05	10.68	-0.627	0.3303	9	9	2.684	8	αKNL2 vs. Mut-UBI2	0.8201	1.295	-0.4751	0.08103	9	9	8.292	8	αKNL2 vs. Mut-UBI2	0.9626	1.806	-0.8434	0.09961	9	9	11.97	8	αKNL2 vs. Mut-UBI2	0.8733	2.777	-1.904	0.1692	9	9	15.91	8	αKNL2 vs. Mut-UBI2	0.9359	2.718	-1.782	0.1442	9	9	17.48	8
αKNL2 vs. K336R	10.05	9.745	0.3085	0.4405	9	9	0.9905	8	αKNL2 vs. K336R	0.8201	1.262	-0.4421	0.1629	9	9	3.839	8	αKNL2 vs. K336R	0.9626	1.895	-0.9321	0.2898	9	9	4.549	8	αKNL2 vs. K336R	0.8733	2.516	-1.642	0.2297	9	9	10.11	8	αKNL2 vs. K336R	0.9359	2.191	-1.256	0.2043	9	9	8.691	8
αKNL2 vs. K339R	10.05	9.821	0.2326	0.6051	9	9	0.5435	8	αKNL2 vs. K339R	0.8201	1.344	-0.5244	0.1385	9	9	5.356	8	αKNL2 vs. K339R	0.9626	1.918	-0.9554	0.295	9	9	4.58	8	αKNL2 vs. K339R	0.8733	2.731	-1.857	0.398	9	9	6.6	8	αKNL2 vs. K339R	0.9359	2.416	-1.48	0.1898	9	9	11.03	8
αKNL2 vs. ∆D-box1	10.05	10.83	-0.7754	0.62	9	9	1.769	8	αKNL2 vs. ∆D-box1	0.8201	1.42	-0.6003	0.2793	9	9	3.04	8	αKNL2 vs. ∆D-box1	0.9626	1.902	-0.939	0.2482	9	9	5.35	8	αKNL2 vs. ∆D-box1	0.8733	3.093	-2.22	0.3104	9	9	10.11	8	αKNL2 vs. ∆D-box1	0.9359	3.46	-2.524	0.2535	9	9	14.08	8
αKNL2 vs. ∆D-box2	10.05	10.23	-0.1769	0.3885	9	9	0.6437	8	αKNL2 vs. ∆D-box2	0.8201	0.92	-0.09984	0.0485	9	9	2.911	8	αKNL2 vs. ∆D-box2	0.9626	0.9069	0.05568	0.08021	9	9	0.9818	8	αKNL2 vs. ∆D-box2	0.8733	0.8803	-0.006973	0.1756	9	9	0.05617	8	αKNL2 vs. ∆D-box2	0.9359	0.8997	0.03612	0.254	9	9	0.2011	8
Mut-UBI2 vs. K336R	10.68	9.745	0.9355	0.5362	9	9	2.467	8	Mut-UBI2 vs. K336R	1.295	1.262	0.03301	0.1733	9	9	0.2694	8	Mut-UBI2 vs. K336R	1.806	1.895	-0.08875	0.3404	9	9	0.3687	8	Mut-UBI2 vs. K336R	2.777	2.516	0.2613	0.2322	9	9	1.592	8	Mut-UBI2 vs. K336R	2.718	2.191	0.5262	0.1213	9	9	6.137	8
Mut-UBI2 vs. K339R	10.68	9.821	0.8596	0.732	9	9	1.661	8	Mut-UBI2 vs. K339R	1.295	1.344	-0.04925	0.1422	9	9	0.49	8	Mut-UBI2 vs. K339R	1.806	1.918	-0.1121	0.2948	9	9	0.5376	8	Mut-UBI2 vs. K339R	2.777	2.731	0.04641	0.3175	9	9	0.2067	8	Mut-UBI2 vs. K339R	2.718	2.416	0.3018	0.2662	9	9	1.604	8
Mut-UBI2 vs. ∆D-box1	10.68	10.83	-0.1484	0.6488	9	9	0.3235	8	Mut-UBI2 vs. ∆D-box1	1.295	1.42	-0.1252	0.2404	9	9	0.7367	8	Mut-UBI2 vs. ∆D-box1	1.806	1.902	-0.0956	0.2345	9	9	0.5765	8	Mut-UBI2 vs. ∆D-box1	2.777	3.093	-0.316	0.3496	9	9	1.278	8	Mut-UBI2 vs. ∆D-box1	2.718	3.46	-0.7421	0.2762	9	9	3.8	8
Mut-UBI2 vs. ∆D-box2	10.68	10.23	0.4502	0.09843	9	9	6.468	8	Mut-UBI2 vs. ∆D-box2	1.295	0.92	0.3753	0.06431	9	9	8.252	8	Mut-UBI2 vs. ∆D-box2	1.806	0.9069	0.8991	0.09011	9	9	14.11	8	Mut-UBI2 vs. ∆D-box2	2.777	0.8803	1.897	0.1689	9	9	15.88	8	Mut-UBI2 vs. ∆D-box2	2.718	0.8997	1.818	0.1682	9	9	15.29	8
K336R vs. K339R	9.745	9.821	-0.07595	0.9152	9	9	0.1174	8	K336R vs. K339R	1.262	1.344	-0.08226	0.2221	9	9	0.5238	8	K336R vs. K339R	1.895	1.918	-0.02332	0.3589	9	9	0.09188	8	K336R vs. K339R	2.516	2.731	-0.2149	0.4689	9	9	0.6482	8	K336R vs. K339R	2.191	2.416	-0.2243	0.3374	9	9	0.9404	8
K336R vs. ∆D-box1	9.745	10.83	-1.084	0.7529	9	9	2.036	8	K336R vs. ∆D-box1	1.262	1.42	-0.1582	0.2154	9	9	1.039	8	K336R vs. ∆D-box1	1.895	1.902	-0.006851	0.417	9	9	0.02323	8	K336R vs. ∆D-box1	2.516	3.093	-0.5773	0.3847	9	9	2.122	8	K336R vs. ∆D-box1	2.191	3.46	-1.268	0.2652	9	9	6.764	8
K336R vs. ∆D-box2	9.745	10.23	-0.4854	0.562	9	9	1.221	8	K336R vs. ∆D-box2	1.262	0.92	0.3422	0.1416	9	9	3.419	8	K336R vs. ∆D-box2	1.895	0.9069	0.9878	0.2773	9	9	5.037	8	K336R vs. ∆D-box2	2.516	0.8803	1.635	0.2659	9	9	8.697	8	K336R vs. ∆D-box2	2.191	0.8997	1.292	0.1077	9	9	16.96	8
K339R vs. ∆D-box1	9.821	10.83	-1.008	0.9549	9	9	1.493	8	K339R vs. ∆D-box1	1.344	1.42	-0.07595	0.2511	9	9	0.4278	8	K339R vs. ∆D-box1	1.918	1.902	0.01646	0.3735	9	9	0.06233	8	K339R vs. ∆D-box1	2.731	3.093	-0.3624	0.484	9	9	1.059	8	K339R vs. ∆D-box1	2.416	3.46	-1.044	0.3626	9	9	4.071	8
K339R vs. ∆D-box2	9.821	10.23	-0.4094	0.7501	9	9	0.7719	8	K339R vs. ∆D-box2	1.344	0.92	0.4245	0.131	9	9	4.581	8	K339R vs. ∆D-box2	1.918	0.9069	1.011	0.283	9	9	5.054	8	K339R vs. ∆D-box2	2.731	0.8803	1.85	0.3134	9	9	8.349	8	K339R vs. ∆D-box2	2.416	0.8997	1.516	0.3892	9	9	5.508	8
∆D-box1 vs. ∆D-box2	10.83	10.23	0.5986	0.6623	9	9	1.278		∆D-box1 vs. ∆D-box2	1.42	0.92	0.5005	0.2528	9	9	2.8		∆D-box1 vs. ∆D-box2	1.902	0.9069	0.9947	0.2719	9	9	5.173		∆D-box1 vs. ∆D-box2	3.093	0.8803	2.213	0.3727	9	9	8.397		∆D-box1 vs. ∆D-box2	3.46	0.8997	2.56	0.2347	9	9	15.43
ANOVA table	SS	DF	MS	F (DFn, DFd)	P value				ANOVA table	SS	DF	MS	F (DFn, DFd)	P value				ANOVA table	SS	DF	MS	F (DFn, DFd)	P value				ANOVA table	SS	DF	MS	F (DFn, DFd)	P value				ANOVA table	SS	DF	MS	F (DFn, DFd)	P value
Treatment (between columns)	665.6	6	110.9	F (2,827, 22,61) = 70,90	P<0,0001				Treatment (between columns)	2.96	6	0.4933	F (2,166, 17,32) = 3,692	P=0,0433				Treatment (between columns)	13.27	6	2.211	F (2,842, 22,73) = 7,190	P=0,0017				Treatment (between columns)	55.07	6	9.178	F (2,869, 22,95) = 22,07	P<0,0001				Treatment (between columns)	55.6	6	9.266	F (2,109, 16,87) = 37,46	P<0,0001
Individual (between rows)	12.01	8	1.501	F (8, 48) = 0,9594	P=0,4783				Individual (between rows)	2.147	8	0.2684	F (8, 48) = 2,009	P=0,0654				Individual (between rows)	3.043	8	0.3804	F (8, 48) = 1,237	P=0,2988				Individual (between rows)	5.844	8	0.7305	F (8, 48) = 1,756	P=0,1096				Individual (between rows)	2.752	8	0.344	F (8, 48) = 1,391	P=0,2248
Residual (random)	75.11	48	1.565						Residual (random)	6.413	48	0.1336						Residual (random)	14.76	48	0.3076						Residual (random)	19.96	48	0.4159						Residual (random)	11.87	48	0.2474
Total	752.7	62							Total	11.52	62							Total	31.07	62							Total	80.88	62							Total	70.22	62
Data summary									Data summary									Data summary									Data summary									Data summary
Number of treatments (columns)	7								Number of treatments (columns)	7								Number of treatments (columns)	7								Number of treatments (columns)	7								Number of treatments (columns)	7
Number of subjects (rows)	9								Number of subjects (rows)	9								Number of subjects (rows)	9								Number of subjects (rows)	9								Number of subjects (rows)	9
Number of missing values	0								Number of missing values	0								Number of missing values	0								Number of missing values	0								Number of missing values	0
	αKNL2-CDS								CENH3									MAD2									BUBR1									BUB3.1
S. no	Col-0	αKNL2	Mut-UBI2	K336R	K339R	∆D-box1	∆D-box2		Col-0	αKNL2	Mut-UBI2	K336R	K339R	∆D-box1	∆D-box2			Col-0	αKNL2	Mut-UBI2	K336R	K339R	∆D-box1	∆D-box2			Col-0	αKNL2	Mut-UBI2	K336R	K339R	∆D-box1	∆D-box2			Col-0	αKNL2	Mut-UBI2	K336R	K339R	∆D-box1	∆D-box2
1	1	9.2378	10.135	11.0342	10.1454	10.1925	10.157		1	0.860105	1.1174	1.90033	0.829245	1.3709	0.88779			1	0.825589	1.5752	1.74262	1.08009	1.84811	0.91467			1	0.602505	3.15751	2.48803	3.94321	3.46505	0.41537			1	0.988864	2.39403	2.21405	2.89201	4.2286	0.97843
2	1	10.1644	11.267	8.3532	11.7726	12.9337	10.845		1	0.729475	1.35478	1.00754	1.32428	0.959835	1.0246			1	0.79969	1.74098	1.50542	0.901236	1.6406	0.63858			1	0.597018	2.3443	1.49763	2.23128	4.65384	0.68368			1	1.33356	2.48121	1.81753	2.26318	4.60055	0.92015
3	1	10.7686	10.482	8.59214	13.3975	11.3635	9.978		1	0.633651	1.46291	2.01365	1.5527	3.34769	0.98853			1	0.982988	1.63185	3.86783	2.88649	1.00674	1.19514			1	1.2637	2.63716	3.18861	2.30515	4.17545	0.6213			1	0.974594	2.81904	2.08092	2.2183	3.0588	0.46499
4	1	9.76688	11.0156	10.4921	6.7423	12.4623	10.342		1	0.755642	1.5227	0.780985	1.6469	1.48634	0.82461			1	0.940547	1.99439	1.45405	1.36065	1.52562	0.76499			1	0.953023	3.20056	2.69019	1.43036	2.36701	0.4858			1	0.669855	2.73817	1.90664	2.64388	3.25063	0.72476
5	1	10.0935	10.3981	10.4112	7.6325	13.5285	10.129		1	0.89221	1.3555	0.966407	1.17732	1.52183	0.93535			1	1.26988	1.44144	1.9738	1.72799	1.81318	0.70951			1	0.812771	2.4235	1.65585	3.59436	2.15256	0.8851			1	0.86302	2.48469	2.34008	2.23674	3.50884	0.61133
6	1	8.98543	10.8761	7.31214	8.65454	9.0556	10.652		1	0.721554	1.06448	0.922811	0.811622	0.64987	0.63614			1	1.06725	2.12786	1.39671	1.13282	2.0336	1.24216			1	0.863136	2.28244	1.54307	2.20816	2.47408	0.59522			1	0.537485	2.37538	1.83526	2.66052	2.79098	0.46888
7	1	9.53346	10.6454	9.8124	9.56252	8.7656	9.896		1	0.87456	1.45737	1.27654	0.98761	0.91362	0.99338			1	0.916456	2.04799	1.24862	2.98246	3.21032	0.78167			1	1.19381	2.81509	3.92358	1.93571	3.51284	1.08563			1	1.23158	2.72358	2.05754	2.77783	2.10936	0.41456
8	1	10.2547	11.0891	10.2951	9.2425	8.29763	10.784		1	0.98761	1.10252	1.6153	1.78329	1.14134	1.11012			1	0.87821	1.89872	1.09826	3.08181	1.12347	0.99793			1	0.732164	2.4964	2.63587	2.20894	2.02185	1.19255			1	0.999134	2.99404	1.95463	2.85759	3.48673	0.83034
9	1	11.6737	10.2131	11.3991	11.2354	10.8578	9.287		1	0.92649	1.21953	0.87653	1.98752	1.39258	0.87934			1	0.983021	1.79568	2.76552	2.10912	2.91285	0.91784			1	0.841654	3.63634	3.01841	4.71842	3.01431	1.95789			1	0.824615	3.44786	3.51569	1.19137	4.10249	2.68423
	Group	Tukey letter								Group	Tukey Letter							Group	Tukey Letter								Group	Tukey Letter								Group	Tukey Letter
	Col-0	a								Col-0	a							Col-0	a								Col-0	a								Col-0	a
	αKNL2	b								αKNL2	b							αKNL2	a								αKNL2	a								αKNL2	a
	Mut-UBI2	b								Mut-UBI2	c							Mut-UBI2	b								Mut-UBI2	b								Mut-UBI2	b
	K336R	b								K336R	d							K336R	b								K336R	b								K336R	b
	K339R	b								K339R	d							K339R	b								K339R	b								K339R	b
	∆D-box1	b								∆D-box1	d							∆D-box1	b								∆D-box1	b								∆D-box1	c
	∆D-box2	c								∆D-box2	a							∆D-box2	a								∆D-box2	a								∆D-box2	a
